# Supplementary material for: N′-(3-Hy­droxy­benzyl­idene)-4-methyl­benzohydrazide
Source: Acta Crystallogr Sect E Struct Rep Online. 2012 May 19;68(Pt 6):o1816. doi: 10.1107/S1600536812021897 (PMC3379390; doi:10.1107/S1600536812021897)
Supplement: Supplementary file 1 [file e-68-o1816-sup1.cif]

##############################################################################
#                                                                            #
# This CIF contains the data in a paper accepted for publication in          #
# Acta Crystallographica Section E. It conforms to the requirements of       #
# Notes for Authors for Acta Crystallographica Section E, and has been       #
# peer reviewed under the auspices of the IUCr Commission on Journals.       #
#                                                                            #
# Full details of the Crystallographic Information File format               #
# are given in the paper "The Crystallographic Information File (CIF):       #
# a New Standard Archive File for Crystallography" by S. R. Hall, F. H.      #
# Allen and I. D. Brown [Acta Cryst. (1991), A47, 655-685].                  #
#                                                                            #
# The current version of the core CIF dictionary is obtainable from          #
# ftp://ftp.iucr.org/pub/cif_core.dic.                                       #
#                                                                            #
# Software is freely available for graphical display of the structure(s)     #
# in this CIF. For information consult the CIF software page                 #
# http://www.iucr.org/resources/cif/software.                                #
#                                                                            #
# This file may be used for bona fide research purposes within the           #
# scientific community so long as proper attribution is given to the journal # 
# article from which it was obtained.                                        #
#                                                                            #
##############################################################################
data_I
_audit_creation_method     SHELXL97
_chemical_name_systematic
;
<i>N</i>'-(3-Hydroxybenzylidene)-4-methylbenzohydrazide
;
_chemical_name_common     ?
_chemical_formula_moiety     'C15 H14 N2 O2'
_chemical_formula_sum     'C15 H14 N2 O2'
_chemical_formula_iupac     'C15 H14 N2 O2'
_chemical_formula_weight     254.28
_chemical_melting_point     ?
_symmetry_cell_setting     monoclinic
_symmetry_space_group_name_H-M     'P 21/n'
loop_
    _symmetry_equiv_pos_as_xyz
    'x, y, z'
    '-x+1/2, y+1/2, -z+1/2'
    '-x, -y, -z'
    'x-1/2, -y-1/2, z-1/2'
_cell_length_a     11.5203(14)
_cell_length_b     8.7228(12)
_cell_length_c     13.5793(19)
_cell_angle_alpha     90.00
_cell_angle_beta     106.889(2)
_cell_angle_gamma     90.00
_cell_volume     1305.7(3)
_cell_formula_units_Z     4
_cell_measurement_reflns_used     1383
_cell_measurement_theta_min     2.7
_cell_measurement_theta_max     27.8
_cell_measurement_temperature     298(2)
_exptl_crystal_description     prism
_exptl_crystal_colour     colourless
_exptl_crystal_size_max     0.17
_exptl_crystal_size_mid     0.15
_exptl_crystal_size_min     0.15
_exptl_crystal_density_diffrn     1.294
_exptl_crystal_density_meas     ?
_exptl_crystal_density_method     'not measured'
_exptl_crystal_F_000     536
_exptl_absorpt_coefficient_mu     0.087
_exptl_absorpt_correction_type     multi-scan
_exptl_absorpt_process_details     '(SADABS; Sheldrick, 1996)'
_exptl_absorpt_correction_T_min     0.9853
_exptl_absorpt_correction_T_max     0.9870
_exptl_special_details
;
;
_diffrn_ambient_temperature     298(2)
_diffrn_radiation_type     MoK\a
_diffrn_radiation_wavelength     0.71073
_diffrn_radiation_source     'fine-focus sealed tube'
_diffrn_radiation_monochromator     graphite
_diffrn_measurement_device_type     'Bruker SMART 1K CCD area-detector'
_diffrn_measurement_method     '\w scan'
_diffrn_detector_area_resol_mean     ?
_diffrn_reflns_number     5767
_diffrn_reflns_av_R_equivalents     0.0698
_diffrn_reflns_av_sigmaI/netI     0.1013
_diffrn_reflns_theta_min     2.81
_diffrn_reflns_theta_max     25.05
_diffrn_reflns_theta_full     25.05
_diffrn_measured_fraction_theta_max     0.948
_diffrn_measured_fraction_theta_full     0.948
_diffrn_reflns_limit_h_min     -10
_diffrn_reflns_limit_h_max     13
_diffrn_reflns_limit_k_min     -10
_diffrn_reflns_limit_k_max     10
_diffrn_reflns_limit_l_min     -16
_diffrn_reflns_limit_l_max     11
_diffrn_standards_number     ?
_diffrn_standards_interval_count     ?
_diffrn_standards_interval_time     ?
_diffrn_standards_decay_%     ?
_refine_special_details
;
Refinement of <i>F</i>^2^ against ALL reflections. The weighted <i>R</i>-factor
<i>wR</i> and goodness of fit <i>S</i> are based on <i>F</i>^2^, conventional
<i>R</i>-factors <i>R</i> are based on <i>F</i>, with <i>F</i> set to zero for
negative <i>F</i>^2^. The threshold expression of <i>F</i>^2^ >
\s(<i>F</i>^2^) is used only for calculating <i>R</i>-factors(gt) <i>etc</i>.
and is not relevant to the choice of reflections for refinement.
<i>R</i>-factors based on <i>F</i>^2^ are statistically about twice as large
as those based on <i>F</i>, and <i>R</i>- factors based on ALL data will be
even larger.
;
_reflns_number_total     2193
_reflns_number_gt     1013
_reflns_threshold_expression     I>2\s(I)
_refine_ls_structure_factor_coef     Fsqd
_refine_ls_matrix_type     full
_refine_ls_R_factor_all     0.1499
_refine_ls_R_factor_gt     0.0568
_refine_ls_wR_factor_gt     0.1187
_refine_ls_wR_factor_ref     0.1602
_refine_ls_goodness_of_fit_ref     0.963
_refine_ls_restrained_S_all     0.963
_refine_ls_number_reflns     2193
_refine_ls_number_parameters     176
_refine_ls_number_restraints     1
_refine_ls_hydrogen_treatment     mixed
_refine_ls_weighting_scheme     calc
_refine_ls_weighting_details
                 'calc w=1/[\s^2^(Fo^2^)+(0.0672P)^2^] where P=(Fo^2^+2Fc^2^)/3'
_atom_sites_solution_hydrogens     geom
_atom_sites_solution_primary     direct
_atom_sites_solution_secondary     difmap
_refine_ls_shift/su_max     0.000
_refine_ls_shift/su_mean     0.000
_refine_diff_density_max     0.192
_refine_diff_density_min     -0.189
_refine_ls_extinction_method     none
_refine_ls_extinction_coef     ?
loop_
    _atom_type_symbol
    _atom_type_description
    _atom_type_scat_dispersion_real
    _atom_type_scat_dispersion_imag
    _atom_type_scat_source
    'C' 'C' 0.0033 0.0016
                         'International Tables Vol C Tables 4.2.6.8 and 6.1.1.4'
    'H' 'H' 0.0000 0.0000
                         'International Tables Vol C Tables 4.2.6.8 and 6.1.1.4'
    'N' 'N' 0.0061 0.0033
                         'International Tables Vol C Tables 4.2.6.8 and 6.1.1.4'
    'O' 'O' 0.0106 0.0060
                         'International Tables Vol C Tables 4.2.6.8 and 6.1.1.4'
_computing_data_collection     'SMART (Bruker, 2007)'
_computing_cell_refinement     'SAINT (Bruker, 2007)'
_computing_data_reduction     'SAINT (Bruker, 2007)'
_computing_structure_solution     'SHELXS97 (Sheldrick, 2008)'
_computing_structure_refinement     'SHELXL97 (Sheldrick, 2008)'
_computing_molecular_graphics     'SHELXTL (Sheldrick, 2008)'
_computing_publication_material     'SHELXTL (Sheldrick, 2008)'
loop_
    _atom_site_type_symbol
    _atom_site_label
    _atom_site_fract_x
    _atom_site_fract_y
    _atom_site_fract_z
    _atom_site_U_iso_or_equiv
    _atom_site_adp_type
    _atom_site_calc_flag
    _atom_site_refinement_flags
    _atom_site_occupancy
    _atom_site_symmetry_multiplicity
    _atom_site_disorder_assembly
    _atom_site_disorder_group
    N N1 0.0696(3) 0.2934(3) 1.0157(2) 0.0449(8) Uani d . 1 1 . .
    N N2 0.0285(3) 0.3619(3) 0.9196(2) 0.0443(8) Uani d D 1 1 . .
    O O1 0.2096(3) 0.4735(3) 0.93581(19) 0.0626(8) Uani d . 1 1 . .
    O O2 0.2664(2) 0.0955(3) 1.37553(19) 0.0625(8) Uani d . 1 1 . .
    H H2B 0.2708 0.0441 1.4271 0.094 Uiso calc R 1 1 . .
    C C1 0.0236(3) 0.1217(4) 1.1365(3) 0.0392(9) Uani d . 1 1 . .
    C C2 0.1324(3) 0.1476(4) 1.2118(3) 0.0434(10) Uani d . 1 1 . .
    H H2A 0.1869 0.2198 1.2012 0.052 Uiso calc R 1 1 . .
    C C3 0.1591(4) 0.0654(4) 1.3023(3) 0.0437(10) Uani d . 1 1 . .
    C C4 0.0790(4) -0.0422(4) 1.3187(3) 0.0509(10) Uani d . 1 1 . .
    H H4 0.0979 -0.0978 1.3797 0.061 Uiso calc R 1 1 . .
    C C5 -0.0290(4) -0.0666(4) 1.2441(3) 0.0565(11) Uani d . 1 1 . .
    H H5 -0.0833 -0.1390 1.2548 0.068 Uiso calc R 1 1 . .
    C C6 -0.0575(3) 0.0154(4) 1.1533(3) 0.0506(10) Uani d . 1 1 . .
    H H6 -0.1312 -0.0009 1.1034 0.061 Uiso calc R 1 1 . .
    C C7 -0.0067(3) 0.2051(4) 1.0389(3) 0.0451(10) Uani d . 1 1 . .
    H H7 -0.0835 0.1934 0.9927 0.054 Uiso calc R 1 1 . .
    C C8 0.1044(4) 0.4477(4) 0.8839(3) 0.0427(10) Uani d . 1 1 . .
    C C9 0.0544(4) 0.5105(3) 0.7790(3) 0.0410(9) Uani d . 1 1 . .
    C C10 0.1221(4) 0.6163(4) 0.7431(3) 0.0578(11) Uani d . 1 1 . .
    H H10 0.1989 0.6433 0.7844 0.069 Uiso calc R 1 1 . .
    C C11 0.0779(5) 0.6825(4) 0.6472(3) 0.0640(12) Uani d . 1 1 . .
    H H11 0.1259 0.7524 0.6251 0.077 Uiso calc R 1 1 . .
    C C12 -0.0351(4) 0.6480(4) 0.5838(3) 0.0557(11) Uani d . 1 1 . .
    C C13 -0.1021(4) 0.5414(4) 0.6183(3) 0.0566(11) Uani d . 1 1 . .
    H H13 -0.1784 0.5141 0.5762 0.068 Uiso calc R 1 1 . .
    C C14 -0.0587(4) 0.4735(4) 0.7144(3) 0.0520(11) Uani d . 1 1 . .
    H H14 -0.1064 0.4021 0.7356 0.062 Uiso calc R 1 1 . .
    C C15 -0.0846(4) 0.7240(5) 0.4805(3) 0.0806(14) Uani d . 1 1 . .
    H H15A -0.1681 0.7508 0.4704 0.121 Uiso calc R 1 1 . .
    H H15B -0.0787 0.6547 0.4273 0.121 Uiso calc R 1 1 . .
    H H15C -0.0387 0.8150 0.4780 0.121 Uiso calc R 1 1 . .
    H H2 -0.0506(13) 0.367(4) 0.884(3) 0.080 Uiso d D 1 1 . .
loop_
    _atom_site_aniso_label
    _atom_site_aniso_U_11
    _atom_site_aniso_U_22
    _atom_site_aniso_U_33
    _atom_site_aniso_U_12
    _atom_site_aniso_U_13
    _atom_site_aniso_U_23
    N1 0.052(2) 0.0353(16) 0.0438(19) 0.0031(16) 0.0086(17) 0.0024(14)
    N2 0.050(2) 0.0366(16) 0.0432(19) 0.0005(17) 0.0079(17) 0.0067(15)
    O1 0.059(2) 0.0708(19) 0.0540(17) -0.0164(15) 0.0102(16) -0.0015(14)
    O2 0.057(2) 0.0703(19) 0.0532(17) -0.0046(15) 0.0047(16) 0.0127(14)
    C1 0.045(3) 0.0292(18) 0.042(2) 0.0046(17) 0.010(2) -0.0003(17)
    C2 0.051(3) 0.0307(19) 0.051(2) -0.0002(17) 0.018(2) -0.0006(18)
    C3 0.048(3) 0.038(2) 0.044(2) 0.0030(19) 0.012(2) 0.0028(18)
    C4 0.063(3) 0.038(2) 0.051(2) 0.000(2) 0.017(2) 0.0076(19)
    C5 0.071(3) 0.039(2) 0.062(3) -0.015(2) 0.023(3) 0.002(2)
    C6 0.054(3) 0.038(2) 0.055(3) -0.0064(19) 0.008(2) -0.0009(19)
    C7 0.051(3) 0.0312(19) 0.049(2) 0.0020(19) 0.007(2) -0.0005(18)
    C8 0.052(3) 0.0309(19) 0.046(2) -0.0014(19) 0.015(2) -0.0078(18)
    C9 0.053(3) 0.0257(18) 0.046(2) -0.0005(18) 0.018(2) -0.0020(17)
    C10 0.062(3) 0.052(2) 0.061(3) -0.011(2) 0.021(2) -0.003(2)
    C11 0.091(4) 0.046(2) 0.068(3) -0.011(2) 0.043(3) 0.010(2)
    C12 0.076(3) 0.038(2) 0.061(3) 0.018(2) 0.033(3) 0.005(2)
    C13 0.062(3) 0.052(2) 0.054(3) 0.002(2) 0.015(2) 0.005(2)
    C14 0.063(3) 0.040(2) 0.054(3) -0.003(2) 0.018(2) 0.0041(19)
    C15 0.114(4) 0.066(3) 0.068(3) 0.029(3) 0.037(3) 0.026(2)
_geom_special_details
;
All e.s.d.'s (except the e.s.d. in the dihedral angle between two l.s. planes)
are estimated using the full covariance matrix. The cell e.s.d.'s are taken
into account individually in the estimation of e.s.d.'s in distances, angles
and torsion angles; correlations between e.s.d.'s in cell parameters are only
used when they are defined by crystal symmetry. An approximate (isotropic)
treatment of cell e.s.d.'s is used for estimating e.s.d.'s involving l.s.
planes.
;
loop_
    _geom_bond_atom_site_label_1
    _geom_bond_atom_site_label_2
    _geom_bond_site_symmetry_2
    _geom_bond_distance
    _geom_bond_publ_flag
    N1 C7 . 1.276(4) ?
    N1 N2 . 1.388(4) ?
    N2 C8 . 1.344(4) ?
    N2 H2 . 0.898(10) ?
    O1 C8 . 1.233(4) ?
    O2 C3 . 1.368(4) ?
    O2 H2B . 0.8200 ?
    C1 C6 . 1.380(4) ?
    C1 C2 . 1.386(4) ?
    C1 C7 . 1.463(4) ?
    C2 C3 . 1.378(4) ?
    C2 H2A . 0.9300 ?
    C3 C4 . 1.379(4) ?
    C4 C5 . 1.374(5) ?
    C4 H4 . 0.9300 ?
    C5 C6 . 1.381(5) ?
    C5 H5 . 0.9300 ?
    C6 H6 . 0.9300 ?
    C7 H7 . 0.9300 ?
    C8 C9 . 1.478(5) ?
    C9 C14 . 1.381(4) ?
    C9 C10 . 1.385(5) ?
    C10 C11 . 1.379(5) ?
    C10 H10 . 0.9300 ?
    C11 C12 . 1.369(5) ?
    C11 H11 . 0.9300 ?
    C12 C13 . 1.374(5) ?
    C12 C15 . 1.506(5) ?
    C13 C14 . 1.388(4) ?
    C13 H13 . 0.9300 ?
    C14 H14 . 0.9300 ?
    C15 H15A . 0.9600 ?
    C15 H15B . 0.9600 ?
    C15 H15C . 0.9600 ?
loop_
    _geom_angle_atom_site_label_1
    _geom_angle_atom_site_label_2
    _geom_angle_atom_site_label_3
    _geom_angle_site_symmetry_1
    _geom_angle_site_symmetry_3
    _geom_angle
    _geom_angle_publ_flag
    C7 N1 N2 . . 114.9(3) ?
    C8 N2 N1 . . 119.9(3) ?
    C8 N2 H2 . . 117(3) ?
    N1 N2 H2 . . 122(3) ?
    C3 O2 H2B . . 109.5 ?
    C6 C1 C2 . . 119.9(3) ?
    C6 C1 C7 . . 119.2(4) ?
    C2 C1 C7 . . 120.9(3) ?
    C3 C2 C1 . . 119.5(3) ?
    C3 C2 H2A . . 120.2 ?
    C1 C2 H2A . . 120.2 ?
    O2 C3 C2 . . 118.0(3) ?
    O2 C3 C4 . . 121.3(3) ?
    C2 C3 C4 . . 120.7(4) ?
    C5 C4 C3 . . 119.5(4) ?
    C5 C4 H4 . . 120.3 ?
    C3 C4 H4 . . 120.3 ?
    C4 C5 C6 . . 120.5(4) ?
    C4 C5 H5 . . 119.7 ?
    C6 C5 H5 . . 119.7 ?
    C1 C6 C5 . . 119.9(4) ?
    C1 C6 H6 . . 120.1 ?
    C5 C6 H6 . . 120.1 ?
    N1 C7 C1 . . 121.6(4) ?
    N1 C7 H7 . . 119.2 ?
    C1 C7 H7 . . 119.2 ?
    O1 C8 N2 . . 122.0(3) ?
    O1 C8 C9 . . 121.8(4) ?
    N2 C8 C9 . . 116.2(4) ?
    C14 C9 C10 . . 117.1(3) ?
    C14 C9 C8 . . 123.8(3) ?
    C10 C9 C8 . . 119.0(4) ?
    C11 C10 C9 . . 121.3(4) ?
    C11 C10 H10 . . 119.3 ?
    C9 C10 H10 . . 119.3 ?
    C12 C11 C10 . . 121.6(4) ?
    C12 C11 H11 . . 119.2 ?
    C10 C11 H11 . . 119.2 ?
    C11 C12 C13 . . 117.4(4) ?
    C11 C12 C15 . . 121.5(4) ?
    C13 C12 C15 . . 121.1(4) ?
    C12 C13 C14 . . 121.6(4) ?
    C12 C13 H13 . . 119.2 ?
    C14 C13 H13 . . 119.2 ?
    C9 C14 C13 . . 120.9(4) ?
    C9 C14 H14 . . 119.6 ?
    C13 C14 H14 . . 119.6 ?
    C12 C15 H15A . . 109.5 ?
    C12 C15 H15B . . 109.5 ?
    H15A C15 H15B . . 109.5 ?
    C12 C15 H15C . . 109.5 ?
    H15A C15 H15C . . 109.5 ?
    H15B C15 H15C . . 109.5 ?
loop_
    _geom_hbond_atom_site_label_D
    _geom_hbond_atom_site_label_H
    _geom_hbond_atom_site_label_A
    _geom_hbond_site_symmetry_A
    _geom_hbond_distance_DH
    _geom_hbond_distance_HA
    _geom_hbond_distance_DA
    _geom_hbond_angle_DHA
    N2 H2 O2 4_565 0.898(10) 2.10(2) 2.926(4) 152(3)
    O2 H2B O1 2_547 0.82 1.91 2.713(3) 165.5
data_global
_journal_date_recd_electronic     2012-05-14
_journal_date_accepted     2012-05-15
_journal_name_full     'Acta Crystallographica, Section E'
_journal_year     2012
_journal_volume     68
_journal_issue      6
_journal_page_first     o1816
_journal_page_last     o1816
_journal_paper_category     QO
_journal_paper_doi     10.1107/S1600536812021897
_journal_coeditor_code     CV5303
_publ_contact_author_name     'Jing-Jun Ma'
_publ_contact_author_address
;
Hebei Key Laboratory of Bioinorganic Chemistry
College of Sciences
Agricultural University of Hebei
Baoding 071001
People's Republic of China
;
_publ_contact_author_email     majingjun71@yahoo.cn
_publ_contact_author_fax     '+86 312 7528292'
_publ_contact_author_phone     '+86 312 7528291'
_publ_section_title
;
<i>N</i>'-(3-Hydroxybenzylidene)-4-methylbenzohydrazide
;
loop_
    _publ_author_name
    _publ_author_address
    'Ji-Lai Liu'
;
Hebei Changshan Biochemical Pharmaceutical Co. Ltd
Shijiazhuang Hebei 050800
People's Republic of China
;
    'Ming-Hui Sun'
;
Department of Economics and Management
Hebei North University
Zhangjiakou Hebei 075000
People's Republic of China
;
    'Jing-Jun Ma'
;
Hebei Key Laboratory of Bioinorganic Chemistry
College of Sciences
Agricultural University of Hebei
Baoding 071001
People's Republic of China
;
