# Supplementary material for: N′-(3-Hy­droxy­benzyl­idene)-4-methyl­benzohydrazide
Source: Acta Crystallogr Sect E Struct Rep Online. 2012 May 19;68(Pt 6):o1816. doi: 10.1107/S1600536812021897 (PMC3379390; doi:10.1107/S1600536812021897)
Supplement: Supplementary file 2 [file e-68-o1816-Isup2.hkl]

# 
# h,k,l, Fc-squared, Fo-squared, sigma(Fo-squared) and status flag 
# 
data_I
_shelx_title ' test_0m in P2(1)/n' 
_shelx_refln_list_code          4 
_shelx_F_calc_maximum      169.95 
_exptl_crystal_F_000       536.00 
_reflns_d_resolution_high  0.8394 
 
loop_ 
 _symmetry_equiv_pos_as_xyz 
 'x, y, z' 
 '-x+1/2, y+1/2, -z+1/2' 
 '-x, -y, -z' 
 'x-1/2, -y-1/2, z-1/2' 
 
_cell_length_a    11.5203 
_cell_length_b     8.7228 
_cell_length_c    13.5793 
_cell_angle_alpha  90.000 
_cell_angle_beta  106.889 
_cell_angle_gamma  90.000 
 
_shelx_F_squared_multiplier     1.000 
 
loop_ 
 _refln_index_h 
 _refln_index_k 
 _refln_index_l 
 _refln_F_squared_calc 
 _refln_F_squared_meas 
 _refln_F_squared_sigma 
 _refln_observed_status 
   2   0   0    20020.41    14952.78    673.86 o 
   4   0   0       32.92       40.50      9.98 o 
   6   0   0     1112.14      865.55     76.31 o 
   8   0   0       25.65       37.86     17.90 o 
  10   0   0       10.02       -9.69     17.61 o 
  12   0   0        7.40      -23.77     20.84 o 
   1   1   0     1670.33     1584.09     46.54 o 
   2   1   0     2051.07     1896.42     47.34 o 
   3   1   0      481.99      473.80     14.24 o 
   4   1   0      685.55      687.83     28.54 o 
   5   1   0       23.01       18.81      5.05 o 
   6   1   0      165.75      161.84      8.42 o 
   7   1   0      863.75      860.52     35.38 o 
   8   1   0      183.78      171.56     14.09 o 
   9   1   0      148.48      140.43     20.40 o 
  10   1   0        9.00       -9.10     12.82 o 
  11   1   0       11.78        0.47     14.70 o 
  12   1   0        6.89      -15.69     14.42 o 
  13   1   0       12.45      -14.09     24.65 o 
   0   2   0     6387.43     6463.38    185.52 o 
   1   2   0     1406.61     1405.21     30.52 o 
   2   2   0      374.03      410.39     10.84 o 
   3   2   0      502.60      470.73     12.07 o 
   4   2   0        7.28        5.25      4.57 o 
   5   2   0      258.56      255.61     11.18 o 
   6   2   0      217.00      252.31     11.66 o 
   7   2   0       21.72       18.39      7.75 o 
   8   2   0       89.14       84.07     17.02 o 
   9   2   0      145.03      144.44     28.62 o 
  10   2   0       14.19        2.89     14.40 o 
  11   2   0        4.49      -13.26     14.21 o 
  12   2   0       18.56        6.46     22.60 o 
   1   3   0      284.04      295.59     10.34 o 
   2   3   0       11.18       14.41      4.66 o 
   3   3   0      398.68      414.82     12.09 o 
   4   3   0       56.72       69.62      6.25 o 
   5   3   0      189.92      162.02      7.03 o 
   6   3   0        0.13       -5.65      6.70 o 
   7   3   0       45.31       38.50      9.18 o 
   8   3   0      234.60      260.75     23.48 o 
   9   3   0      100.80      141.28     21.54 o 
  10   3   0       78.54       65.22     23.92 o 
  11   3   0        0.26      -17.03     14.81 o 
  12   3   0       73.86       49.60     31.70 o 
   0   4   0       40.41       54.69      8.45 o 
   1   4   0        0.41       -3.36      3.31 o 
   2   4   0       18.10       30.55      5.32 o 
   3   4   0       17.89       24.33      5.38 o 
   4   4   0      111.33      103.68      9.72 o 
   5   4   0      189.10      192.49      8.58 o 
   6   4   0      309.48      300.91     15.79 o 
   7   4   0      367.45      397.01     18.17 o 
   8   4   0      510.24      569.09     23.27 o 
   9   4   0      148.32      206.82     26.56 o 
  10   4   0        1.58       14.98     32.28 o 
  11   4   0       10.34       11.15     27.00 o 
  12   4   0        6.10      -11.45     30.52 o 
   1   5   0      370.51      414.23     13.97 o 
   2   5   0       47.78       41.90      6.78 o 
   3   5   0        1.93       -1.76      5.03 o 
   4   5   0      303.10      286.68     11.43 o 
   5   5   0       29.70       37.14     10.34 o 
   6   5   0      166.75      178.04     13.48 o 
   7   5   0      106.11      135.45     16.08 o 
   8   5   0      166.52      176.79     24.39 o 
   9   5   0       66.78       52.08     20.01 o 
  10   5   0        9.76      -16.14     29.35 o 
  11   5   0        2.38      -16.14     29.64 o 
   0   6   0      214.70      226.37     15.62 o 
   1   6   0      545.66      516.04     17.17 o 
   2   6   0      352.26      346.99     13.48 o 
   3   6   0      186.68      189.08     11.02 o 
   4   6   0        0.33       -1.96      5.76 o 
   5   6   0        0.08       -4.32      8.93 o 
   6   6   0       10.97        7.21     11.17 o 
   7   6   0      305.26      289.47     17.47 o 
   8   6   0       71.95       94.84     15.52 o 
   9   6   0       28.68       26.50     16.50 o 
  10   6   0        5.35      -16.73     29.06 o 
   1   7   0       90.87       98.57     11.29 o 
   2   7   0        5.97        7.01      6.97 o 
   3   7   0      145.58      155.69     15.05 o 
   4   7   0      285.69      263.01     12.78 o 
   5   7   0      288.83      270.54     16.46 o 
   6   7   0      124.33      148.39     23.06 o 
   7   7   0       32.46       45.99     15.86 o 
   8   7   0       39.33       35.51     16.89 o 
   9   7   0        8.78       -3.40     15.99 o 
   0   8   0        0.54       -2.23     11.94 o 
   1   8   0       32.96       40.14     10.54 o 
   2   8   0       13.86        5.32      8.79 o 
   3   8   0       27.91       19.21     10.02 o 
   4   8   0       41.89       49.91     12.72 o 
   5   8   0        9.31       16.30     11.72 o 
   6   8   0        3.69        4.48     11.60 o 
   7   8   0        0.06        8.57     12.68 o 
   8   8   0        3.09        9.26     20.69 o 
   1   9   0        3.10       -6.19      9.96 o 
   2   9   0        0.29        0.30      9.90 o 
   3   9   0       37.35       29.62     16.87 o 
   4   9   0       14.98       36.19     13.75 o 
   5   9   0        9.35       19.38     14.39 o 
   6   9   0        0.07       -8.73     16.31 o 
   0  10   0       10.84       -5.82     16.88 o 
   1  10   0       17.38       10.89     11.97 o 
   2  10   0        0.38       -8.14     12.75 o 
   3  10   0        3.62       25.15     18.12 o 
 -13   0   1        9.03      -27.73     18.49 o 
 -11   0   1      104.80       44.32     24.36 o 
  -9   0   1      179.92      162.59     28.18 o 
  -7   0   1      165.46      149.09     17.32 o 
  -5   0   1      925.26      927.82     87.46 o 
  -3   0   1        1.41       14.09      8.22 o 
   3   0   1     1924.81     1603.04     47.11 o 
   5   0   1     2696.85     2338.78    111.23 o 
   7   0   1        0.08        5.58     13.21 o 
   9   0   1       30.62       20.54     17.61 o 
  11   0   1        3.39       -8.22     19.96 o 
 -13   1   1        0.40      -23.01     15.34 o 
 -12   1   1        3.85      -22.14     14.96 o 
 -11   1   1        0.80      -16.00     14.79 o 
 -10   1   1        2.48      -19.14     12.76 o 
  -9   1   1        1.98      -14.44     12.43 o 
  -8   1   1        7.52       -2.56     10.06 o 
  -7   1   1       50.73       45.74      7.83 o 
  -6   1   1       61.69       77.62     13.94 o 
  -5   1   1      150.36      157.71     12.55 o 
  -4   1   1      907.84      904.46     26.61 o 
  -3   1   1     1534.86     1373.62     57.88 o 
  -2   1   1     9386.71     8478.95    203.29 o 
  -1   1   1     1464.62     1368.92     34.34 o 
   0   1   1      708.12      749.07     18.37 o 
   1   1   1      851.71      907.79     21.98 o 
   2   1   1      116.49      127.85     12.08 o 
   3   1   1       11.63       14.73      4.06 o 
   4   1   1       10.29       10.81      4.16 o 
   5   1   1        7.48       -0.10      4.49 o 
   6   1   1      489.71      492.13     16.46 o 
   7   1   1      216.23      213.24     14.32 o 
   8   1   1        0.80      -15.04     10.03 o 
   9   1   1        5.03       -8.90     11.41 o 
  10   1   1        4.57      -12.04     11.20 o 
  11   1   1        0.06      -11.53     13.56 o 
  12   1   1        1.33       -2.93     23.77 o 
 -13   2   1        0.29      -13.72     16.35 o 
 -12   2   1        0.14      -18.23     17.46 o 
 -11   2   1       71.92       49.59     17.33 o 
 -10   2   1       71.70       81.98     17.81 o 
  -9   2   1        0.69       -2.20     12.66 o 
  -8   2   1       59.00       81.12     15.85 o 
  -7   2   1      454.46      511.72     18.37 o 
  -6   2   1      139.52      163.28      9.25 o 
  -5   2   1        0.22       -6.44      4.34 o 
  -4   2   1      495.99      510.42     13.21 o 
  -3   2   1      351.76      332.50      9.52 o 
  -2   2   1      349.54      316.29      9.04 o 
  -1   2   1       69.22       77.72      4.91 o 
   0   2   1      595.88      553.39     13.66 o 
   1   2   1       84.51       74.34      4.35 o 
   2   2   1      766.68      794.86     46.74 o 
   3   2   1      538.11      544.93     20.71 o 
   4   2   1       62.96       67.90      4.52 o 
   5   2   1      144.71      169.02      9.27 o 
   6   2   1       50.65       91.41     14.16 o 
   7   2   1       10.56        2.04      6.82 o 
   8   2   1       26.40       34.97     13.18 o 
   9   2   1       41.37       47.87     15.62 o 
  10   2   1        0.76      -18.79     12.52 o 
  11   2   1        0.10      -14.67     21.72 o 
  12   2   1        0.02      -22.89     23.48 o 
 -12   3   1        0.17       -7.87     17.51 o 
 -11   3   1       64.81       56.68     20.10 o 
 -10   3   1      135.93      135.72     21.98 o 
  -9   3   1       29.48       32.14     17.72 o 
  -8   3   1       87.73      128.84     13.50 o 
  -7   3   1      149.16      168.64     11.55 o 
  -6   3   1        2.23       -1.88      6.45 o 
  -5   3   1       15.26       15.64      4.29 o 
  -4   3   1      374.03      423.39     12.31 o 
  -3   3   1     1055.50     1087.51     25.61 o 
  -2   3   1      468.48      506.92     15.36 o 
  -1   3   1       57.09       58.15      5.85 o 
   0   3   1      690.89      700.44     17.72 o 
   1   3   1      241.93      234.02      8.19 o 
   2   3   1      775.97      755.41     18.83 o 
   3   3   1       39.31       32.32      6.13 o 
   4   3   1       77.06       73.50      5.61 o 
   5   3   1       46.04       48.69      5.21 o 
   6   3   1      120.56      133.77     10.33 o 
   7   3   1      318.62      353.04     15.97 o 
   8   3   1        0.51       -7.20     13.69 o 
   9   3   1        6.59        9.18     15.96 o 
  10   3   1        3.10       -9.39     23.19 o 
  11   3   1       39.19       16.44     26.41 o 
  12   3   1        1.38        7.92     26.71 o 
 -12   4   1        8.82       -9.69     29.94 o 
 -11   4   1        1.42      -10.29     18.85 o 
 -10   4   1        0.16      -20.94     15.96 o 
  -9   4   1       67.00       47.90     22.31 o 
  -8   4   1        9.36        9.05     12.44 o 
  -7   4   1      162.67      179.47     19.89 o 
  -6   4   1      106.06      117.62     12.36 o 
  -5   4   1       78.01       96.46      8.16 o 
  -4   4   1      241.49      276.69     10.28 o 
  -3   4   1        2.90        7.81      4.78 o 
  -2   4   1      495.79      515.70     15.05 o 
  -1   4   1      259.41      259.97      9.77 o 
   0   4   1       96.33      114.23      8.17 o 
   1   4   1       87.93       94.17      7.33 o 
   2   4   1      179.87      192.46      8.33 o 
   3   4   1       56.58       82.94      7.88 o 
   4   4   1      267.06      256.79      9.82 o 
   5   4   1      137.19      156.82     11.47 o 
   6   4   1        0.22      -10.54      7.03 o 
   7   4   1        0.01       -6.04      9.47 o 
   8   4   1       23.08       34.08     11.98 o 
   9   4   1        5.81       -3.23     23.19 o 
  10   4   1       19.22        6.75     24.36 o 
  11   4   1        0.00      -28.47     25.53 o 
 -11   5   1        4.20      -25.24     27.29 o 
 -10   5   1        0.89        4.16     19.37 o 
  -9   5   1        1.72      -24.93     16.62 o 
  -8   5   1        2.00      -11.85     11.39 o 
  -7   5   1       38.97       38.91     11.40 o 
  -6   5   1       56.87       58.33     11.49 o 
  -5   5   1       18.42       11.62      5.71 o 
  -4   5   1        8.18        7.28      5.50 o 
  -3   5   1       14.88        5.43      5.40 o 
  -2   5   1        1.90        4.05      4.81 o 
  -1   5   1      578.39      615.44     18.17 o 
   0   5   1      207.54      211.11      9.72 o 
   1   5   1      431.90      423.35     14.17 o 
   2   5   1       88.09      124.83      9.63 o 
   3   5   1       86.76      110.89     12.19 o 
   4   5   1       37.52       43.52      7.08 o 
   5   5   1       39.93       50.30     10.77 o 
   6   5   1       30.98       36.07     11.20 o 
   7   5   1        0.00      -15.15     11.02 o 
   8   5   1      182.87      227.84     20.73 o 
   9   5   1       76.24      118.57     35.81 o 
  10   5   1        3.18      -13.79     27.00 o 
  11   5   1        2.99      -19.66     24.65 o 
 -10   6   1        2.27       -6.28     26.12 o 
  -9   6   1        0.08       -1.62     20.58 o 
  -8   6   1        0.54      -13.28     11.23 o 
  -7   6   1       11.53        2.13     11.14 o 
  -6   6   1      113.71      107.32     14.69 o 
  -5   6   1       48.05       49.58     11.46 o 
  -4   6   1        6.70        2.02      5.83 o 
  -3   6   1        0.05       -5.20      5.37 o 
  -2   6   1        0.07       -7.09      4.80 o 
  -1   6   1       17.87       11.00      6.15 o 
   0   6   1       29.96       46.97      7.59 o 
   1   6   1      152.98      158.42     14.93 o 
   2   6   1      402.10      388.55     14.37 o 
   3   6   1       11.54       11.12      6.09 o 
   4   6   1       97.50      108.98     13.81 o 
   5   6   1       76.16       94.50     13.66 o 
   6   6   1       45.93       56.66     13.18 o 
   7   6   1        6.90        2.49     11.38 o 
   8   6   1        0.15      -10.07     13.14 o 
   9   6   1       36.46       76.31     33.46 o 
  10   6   1        0.04        0.29     27.88 o 
  -9   7   1       14.60       17.19     13.99 o 
  -8   7   1        0.32        9.28     12.71 o 
  -7   7   1       23.18       27.18     13.04 o 
  -6   7   1       12.71        6.43     11.35 o 
  -5   7   1        6.27       10.77     10.31 o 
  -4   7   1        7.77        1.94      8.13 o 
  -3   7   1        1.62       -6.36      6.94 o 
  -2   7   1        1.02       -4.82      6.35 o 
  -1   7   1      139.39      149.71     12.96 o 
   0   7   1       29.43       40.35      8.82 o 
   1   7   1       25.55       29.93      8.03 o 
   2   7   1       10.46       12.79      7.57 o 
   3   7   1        5.44        0.90      6.88 o 
   4   7   1       74.63       63.71     12.81 o 
   5   7   1       18.48       25.23     11.69 o 
   6   7   1       82.83       95.34     15.65 o 
   7   7   1       22.85        3.70     13.84 o 
   8   7   1       28.88       40.27     24.51 o 
   9   7   1       30.69       13.00     16.01 o 
  -8   8   1        2.41       15.24     13.91 o 
  -7   8   1        0.06       10.45     13.31 o 
  -6   8   1       15.57       17.36     14.24 o 
  -5   8   1       33.40       37.17     13.16 o 
  -4   8   1       61.20       56.96     13.10 o 
  -3   8   1        0.01       -5.83      8.46 o 
  -2   8   1        0.18       -6.81      8.24 o 
  -1   8   1        0.12       -9.54      8.16 o 
   0   8   1        2.70       -5.35      8.45 o 
   1   8   1       37.41       47.39     10.95 o 
   2   8   1        1.69        1.45      8.37 o 
   3   8   1        3.53        3.22      8.85 o 
   4   8   1        0.04        5.04     11.24 o 
   5   8   1        0.61       11.87     11.69 o 
   6   8   1        0.09       -3.94     13.26 o 
   7   8   1        3.33       -0.88     15.37 o 
   8   8   1       11.05       18.40     16.85 o 
  -6   9   1       40.56       35.19     14.00 o 
  -5   9   1        1.91       30.19     13.11 o 
  -4   9   1        8.06       13.39     12.89 o 
  -3   9   1       29.68       21.30     12.01 o 
  -2   9   1        0.06      -13.06     10.89 o 
  -1   9   1        0.01       -3.39     10.05 o 
   0   9   1        9.06       -3.12     10.35 o 
   1   9   1       17.87       26.23     11.48 o 
   2   9   1       30.36       35.84     11.95 o 
   3   9   1       18.62       24.53     11.71 o 
   4   9   1        9.81       30.30     13.76 o 
   5   9   1        2.00       18.24     27.88 o 
   6   9   1        6.85        5.21     16.14 o 
  -3  10   1        4.57       10.09     21.73 o 
  -2  10   1       21.27        7.88     13.96 o 
  -1  10   1        3.85       -4.66     11.37 o 
   0  10   1       15.75       14.25     15.00 o 
   1  10   1      103.04       83.76     14.69 o 
   2  10   1       64.01       61.18     14.13 o 
   3  10   1      117.46      126.78     24.23 o 
 -12   0   2        0.01      -26.71     21.13 o 
 -10   0   2      235.69      237.73     27.29 o 
  -8   0   2       12.92        7.34     15.85 o 
  -6   0   2      166.31      191.57     30.52 o 
  -4   0   2      166.04      139.85      7.14 o 
  -2   0   2     4692.37     4153.13    157.60 o 
   0   0   2      856.38      706.14     28.47 o 
   2   0   2     2362.83     2035.06     64.42 o 
   4   0   2     3484.98     3128.55     91.74 o 
   6   0   2       61.60       70.11     14.67 o 
   8   0   2        1.94       -0.59     15.56 o 
  10   0   2       53.28       31.70     19.96 o 
 -13   1   2        1.04      -24.88     16.59 o 
 -12   1   2        4.13      -17.76     15.75 o 
 -11   1   2      183.59      173.05     22.91 o 
 -10   1   2       46.00       24.02     15.08 o 
  -9   1   2        0.01      -12.91     13.79 o 
  -8   1   2       74.27      105.20     16.24 o 
  -7   1   2       58.42       51.23      7.21 o 
  -6   1   2        0.16        1.78      4.50 o 
  -5   1   2      415.19      380.77     13.95 o 
  -4   1   2     2076.65     1880.01     47.75 o 
  -3   1   2     1385.54     1237.15     32.25 o 
  -2   1   2      947.72      805.90     18.55 o 
  -1   1   2      711.27      604.89     13.95 o 
   0   1   2     1207.94     1093.50     26.35 o 
   1   1   2      920.95      875.56     25.16 o 
   2   1   2     1897.25     1897.01     39.85 o 
   3   1   2       74.46       79.04      3.96 o 
   4   1   2      571.92      561.85     25.01 o 
   5   1   2      141.97      176.18     11.03 o 
   6   1   2      322.04      342.63     12.97 o 
   7   1   2       23.32       33.60     11.41 o 
   8   1   2       56.20       28.03     11.62 o 
   9   1   2        6.85      -15.72     10.48 o 
  10   1   2        4.11      -14.09     16.73 o 
 -13   2   2        3.90      -15.41     30.23 o 
 -12   2   2        3.53      -23.32     15.54 o 
 -11   2   2        1.56      -10.03     15.78 o 
 -10   2   2      230.29      189.31     18.53 o 
  -9   2   2      459.80      415.49     24.84 o 
  -8   2   2      526.75      504.35     26.96 o 
  -7   2   2        0.11       -4.03      5.90 o 
  -6   2   2       70.49       83.19      9.12 o 
  -5   2   2      196.21      168.48      6.53 o 
  -4   2   2     1129.64     1129.38     25.63 o 
  -3   2   2     5733.01     5678.10    115.37 o 
  -2   2   2    28881.60    28993.11    578.92 o 
  -1   2   2    21076.14    21485.18    515.81 o 
   0   2   2     8535.04     8851.04    179.61 o 
   1   2   2      741.24      680.69     16.33 o 
   2   2   2        0.31       -3.48      2.32 o 
   3   2   2      474.89      510.31     13.32 o 
   4   2   2      467.78      528.04     17.39 o 
   5   2   2        3.52       -6.81      6.28 o 
   6   2   2      136.05      144.08      9.44 o 
   7   2   2      100.96      120.88     21.45 o 
   8   2   2        0.64       -6.17     11.39 o 
   9   2   2        1.96       -8.22     19.37 o 
  10   2   2        2.21       -1.47     20.25 o 
  11   2   2       33.73       16.44     23.48 o 
 -12   3   2        2.63      -12.62     16.32 o 
 -11   3   2       42.87       29.82     18.37 o 
 -10   3   2       36.39       26.40     17.74 o 
  -9   3   2      558.80      592.47     32.51 o 
  -8   3   2        4.85        2.52      8.28 o 
  -7   3   2      501.60      561.73     20.71 o 
  -6   3   2       30.46       40.20      8.26 o 
  -5   3   2      327.21      338.92     11.13 o 
  -4   3   2       20.90       22.06      4.72 o 
  -3   3   2       94.75      111.81     11.78 o 
  -2   3   2      914.58      906.28     22.09 o 
  -1   3   2     1463.71     1507.49     33.93 o 
   0   3   2     1963.32     1864.17     41.06 o 
   1   3   2       19.61       28.72      4.36 o 
   2   3   2      386.23      379.08     11.30 o 
   3   3   2      466.23      522.85     15.88 o 
   4   3   2       74.71       94.32     12.24 o 
   5   3   2       60.80       68.96      9.12 o 
   6   3   2       31.60       25.28      8.55 o 
   7   3   2      135.53      133.31     29.76 o 
   8   3   2      131.33      169.64     23.77 o 
   9   3   2        7.03      -17.90     17.90 o 
  10   3   2        2.73       13.50     21.42 o 
  11   3   2       15.67        1.47     25.53 o 
 -12   4   2        4.46      -20.04     18.53 o 
 -11   4   2        6.12        7.89     19.52 o 
 -10   4   2       38.32       11.54     20.01 o 
  -9   4   2      227.96      230.05     21.42 o 
  -8   4   2      375.33      413.05     19.10 o 
  -7   4   2       46.65       55.91     11.05 o 
  -6   4   2        1.28       -5.93      7.62 o 
  -5   4   2      357.91      371.46     13.68 o 
  -4   4   2      432.09      449.06     14.09 o 
  -3   4   2     1148.70     1239.57     29.90 o 
  -2   4   2     2007.26     1988.58     49.95 o 
  -1   4   2        5.41        6.95      4.18 o 
   0   4   2      240.58      224.06      9.14 o 
   1   4   2        0.00       -4.24      3.55 o 
   2   4   2       31.75       37.52      5.72 o 
   3   4   2        3.32       -2.77      4.47 o 
   4   4   2      125.52      136.28      7.33 o 
   5   4   2       32.10       38.19      9.21 o 
   6   4   2       72.35       65.15     12.66 o 
   7   4   2      339.93      389.29     17.87 o 
   8   4   2       10.13      -21.42     22.60 o 
   9   4   2       11.15        0.00     26.12 o 
  10   4   2       58.15       52.83     29.94 o 
  11   4   2        0.00      -11.45     26.12 o 
 -11   5   2        1.86       -4.02     29.64 o 
 -10   5   2        3.31        2.47     23.04 o 
  -9   5   2       11.01      -10.86     11.48 o 
  -8   5   2        0.09      -10.15     11.10 o 
  -7   5   2        1.48       -8.74      9.15 o 
  -6   5   2        0.78       -2.54      8.60 o 
  -5   5   2       40.39       32.99      6.83 o 
  -4   5   2       62.74       62.85      8.10 o 
  -3   5   2       21.44       17.66      6.32 o 
  -2   5   2      166.31      185.97     12.75 o 
  -1   5   2      362.48      314.90     12.09 o 
   0   5   2       13.64        9.51      5.44 o 
   1   5   2        9.06        5.17      5.04 o 
   2   5   2     1008.26     1021.58     26.54 o 
   3   5   2     1612.54     1567.81     37.58 o 
   4   5   2      308.52      357.39     16.69 o 
   5   5   2      267.77      282.09     18.48 o 
   6   5   2        3.94        7.18      9.88 o 
   7   5   2      159.99      182.23     24.51 o 
   8   5   2      262.81      296.13     45.49 o 
   9   5   2        0.28       -6.46     22.31 o 
  10   5   2       48.45       47.55     27.88 o 
 -11   6   2        3.74        0.33     31.11 o 
 -10   6   2        0.13       15.58     20.25 o 
  -9   6   2        1.44        0.37     12.16 o 
  -8   6   2        2.55      -16.94     11.66 o 
  -7   6   2        9.05       -9.57     10.72 o 
  -6   6   2       18.19       -3.88     10.47 o 
  -5   6   2        2.68      -10.41      8.49 o 
  -4   6   2        7.97        0.77      6.04 o 
  -3   6   2       57.15       62.39      8.72 o 
  -2   6   2       20.11       16.11      7.14 o 
  -1   6   2       23.11       14.54      6.30 o 
   0   6   2        0.19       -4.51      5.29 o 
   1   6   2       63.93       81.03      9.10 o 
   2   6   2        8.33       11.67      6.21 o 
   3   6   2      175.65      174.10      9.76 o 
   4   6   2       76.45       85.98     10.42 o 
   5   6   2      404.67      441.23     20.14 o 
   6   6   2      508.91      448.43     25.51 o 
   7   6   2      122.56      146.77     36.98 o 
   8   6   2       27.85       18.87     15.37 o 
   9   6   2       72.76      126.49     34.04 o 
  10   6   2       27.24       18.49     27.59 o 
 -10   7   2        5.30       21.58     21.60 o 
  -9   7   2        0.02       10.48     13.43 o 
  -8   7   2        0.03        2.89     12.05 o 
  -7   7   2        1.51        1.44     11.51 o 
  -6   7   2      111.70      107.38     17.03 o 
  -5   7   2        0.92       -1.53      9.43 o 
  -4   7   2        4.22       -9.51      6.58 o 
  -3   7   2        4.37       -3.01      6.98 o 
  -2   7   2       32.14       41.58     10.68 o 
  -1   7   2      226.90      224.65     11.94 o 
   0   7   2       21.57       20.73      8.29 o 
   1   7   2        2.56       -5.25      6.53 o 
   2   7   2        2.02       -3.69      6.73 o 
   3   7   2       21.53        9.25      7.56 o 
   4   7   2       95.11       90.72     16.49 o 
   5   7   2      180.14      165.60     21.05 o 
   6   7   2       18.56       27.95     24.21 o 
   7   7   2      252.56      248.71     28.62 o 
   8   7   2       38.56       31.23     25.53 o 
   9   7   2      108.91      185.49     41.09 o 
  -8   8   2        5.35        5.07     12.80 o 
  -7   8   2        0.00        8.47     14.26 o 
  -6   8   2        7.65       -4.00     11.42 o 
  -5   8   2       31.51       36.62     12.64 o 
  -4   8   2        1.75        3.86      9.66 o 
  -3   8   2       10.97        4.88      8.81 o 
  -2   8   2        0.38      -12.27      8.36 o 
  -1   8   2      192.30      201.94     15.98 o 
   0   8   2        9.38        6.05      9.14 o 
   1   8   2      103.22      119.31     13.65 o 
   2   8   2       26.38       30.21      9.69 o 
   3   8   2        0.70      -10.84      7.23 o 
   4   8   2       38.07       14.67     17.32 o 
   5   8   2       31.86        5.42     14.48 o 
   6   8   2       93.64       66.14     40.80 o 
   7   8   2       19.30        9.87     17.35 o 
  -6   9   2      129.88      133.54     19.37 o 
  -5   9   2        0.90       22.38     12.97 o 
  -4   9   2       53.40       67.13     15.47 o 
  -3   9   2        1.03      -11.21     10.93 o 
  -2   9   2       17.96        9.26     12.02 o 
  -1   9   2       30.34       25.44     11.42 o 
   0   9   2        5.55       -4.58     10.03 o 
   1   9   2       94.19       96.57     14.18 o 
   2   9   2        6.12        1.99     10.42 o 
   3   9   2        0.98       -1.72     14.53 o 
   4   9   2        5.52       25.93     23.19 o 
   5   9   2        1.30       14.40     27.88 o 
  -3  10   2       38.57       46.97     19.74 o 
  -2  10   2       40.84       30.96     14.41 o 
  -1  10   2       60.89       60.20     16.24 o 
   0  10   2       19.38       21.82     12.65 o 
   1  10   2        9.96       15.05     12.22 o 
   2  10   2       25.21       14.45     13.61 o 
 -13   0   3       50.75        5.87     27.88 o 
 -11   0   3       82.05       49.01     24.65 o 
  -9   0   3       14.10       11.15     18.49 o 
  -7   0   3      109.93      108.48     10.27 o 
  -5   0   3       60.36       76.53     27.59 o 
  -3   0   3       86.78       70.09     18.93 o 
  -1   0   3       33.72       25.24      5.58 o 
   1   0   3      934.90      987.01     40.21 o 
   3   0   3        0.31       -2.35      4.99 o 
   5   0   3      595.72      571.21     32.28 o 
   7   0   3        0.23       -6.75     12.33 o 
 -13   1   3        9.03      -23.04     17.31 o 
 -12   1   3      136.24      117.62     22.51 o 
 -11   1   3      106.40       67.68     19.43 o 
 -10   1   3        9.36       -9.11     13.77 o 
  -9   1   3        7.15       13.44     14.62 o 
  -8   1   3       12.39       21.94     12.66 o 
  -7   1   3        4.07       10.87      5.96 o 
  -6   1   3      397.03      399.19     11.23 o 
  -5   1   3       16.74       11.29      6.40 o 
  -4   1   3        4.90        1.00      2.74 o 
  -3   1   3     6281.03     5862.30    118.61 o 
  -2   1   3     2238.11     2053.10     56.64 o 
  -1   1   3      269.63      228.29      6.98 o 
   0   1   3       87.87       89.52      5.53 o 
   1   1   3        2.80        1.09      2.50 o 
   2   1   3      130.74      128.74      6.76 o 
   3   1   3       37.92       33.43      4.20 o 
   4   1   3       33.94       34.55      4.48 o 
   5   1   3       58.77       63.00      7.53 o 
   6   1   3      267.60      275.64     16.61 o 
   7   1   3        0.44      -13.23      8.82 o 
   8   1   3       17.75       10.57     17.32 o 
   9   1   3       28.19       14.09     17.32 o 
 -13   2   3        1.51      -18.85     16.46 o 
 -12   2   3        1.71      -18.83     15.77 o 
 -11   2   3        6.25       -7.03     16.54 o 
 -10   2   3      150.93      161.36     23.76 o 
  -9   2   3       89.12      104.78     19.92 o 
  -8   2   3       99.15      105.82      9.84 o 
  -7   2   3       13.21       14.99      7.02 o 
  -6   2   3      129.31      125.32      8.60 o 
  -5   2   3        7.50        7.29      4.02 o 
  -4   2   3     1574.93     1562.87     41.41 o 
  -3   2   3      425.26      352.39     12.46 o 
  -2   2   3      319.51      321.76      9.60 o 
  -1   2   3      540.89      514.33     13.39 o 
   0   2   3     2477.80     2517.04     59.90 o 
   1   2   3       42.66       46.69      4.99 o 
   2   2   3        1.12        3.51      2.82 o 
   3   2   3     1145.15     1203.11     34.29 o 
   4   2   3      475.09      575.33     15.25 o 
   5   2   3       18.78       20.07      4.74 o 
   6   2   3      112.24      102.80     24.78 o 
   7   2   3       11.91        8.51     17.02 o 
   8   2   3       71.12       56.35     22.31 o 
   9   2   3       23.52       27.29     20.54 o 
 -13   3   3        4.57      -12.38     24.21 o 
 -12   3   3        0.02       -1.33     24.51 o 
 -11   3   3       29.17       16.14     17.95 o 
 -10   3   3        9.53       -4.17     15.80 o 
  -9   3   3       89.38      131.29     24.07 o 
  -8   3   3       42.33       49.31     12.80 o 
  -7   3   3        0.19       -7.26      7.23 o 
  -6   3   3       16.11       22.83      5.29 o 
  -5   3   3        0.27       -0.99      4.37 o 
  -4   3   3     1116.73     1072.91     25.93 o 
  -3   3   3     2155.24     2302.16     50.16 o 
  -2   3   3      395.40      381.84     11.86 o 
  -1   3   3      667.89      628.69     24.04 o 
   0   3   3      218.39      244.49     10.61 o 
   1   3   3      164.04      188.36      9.15 o 
   2   3   3        6.19        6.00      4.45 o 
   3   3   3        6.82       14.46      6.42 o 
   4   3   3        1.52       -1.70      5.71 o 
   5   3   3       38.40       32.87      8.12 o 
   6   3   3        5.54       -8.04      7.25 o 
   7   3   3        6.97        1.59     13.21 o 
   8   3   3       15.86       14.67     22.01 o 
   9   3   3       19.65        4.99     21.42 o 
  10   3   3       19.90        6.46     22.31 o 
 -12   4   3        6.04       10.72     27.73 o 
 -11   4   3        6.97       -7.60     19.34 o 
 -10   4   3        0.37      -16.50     16.96 o 
  -9   4   3       53.12       33.05     11.75 o 
  -8   4   3      106.21      132.96     25.52 o 
  -7   4   3       27.05       34.48     10.11 o 
  -6   4   3       46.49       75.12     11.23 o 
  -5   4   3        2.78       -5.96      4.68 o 
  -4   4   3       93.09      105.33      8.77 o 
  -3   4   3       63.56       66.41      7.28 o 
  -2   4   3       91.30      116.47      7.78 o 
  -1   4   3      104.85      112.46      8.20 o 
   0   4   3      595.74      554.63     16.10 o 
   1   4   3      784.35      821.84     21.52 o 
   2   4   3        0.16       -0.65      4.13 o 
   3   4   3       41.76       40.23      6.65 o 
   4   4   3       26.23       23.33      5.66 o 
   5   4   3      143.80      164.63     10.86 o 
   6   4   3       92.68      105.65     18.49 o 
   7   4   3        0.03       -7.61     11.82 o 
   8   4   3       64.89      140.88     30.23 o 
   9   4   3       14.48       12.62     25.53 o 
  10   4   3        4.56      -15.56     24.07 o 
  11   4   3        2.81      -10.27     27.59 o 
 -11   5   3        2.61       14.47     22.75 o 
 -10   5   3       19.65       -6.56     28.03 o 
  -9   5   3       33.31       39.34     12.87 o 
  -8   5   3        1.21       -9.65     10.31 o 
  -7   5   3        8.01        6.99      9.94 o 
  -6   5   3       68.62       91.15     12.48 o 
  -5   5   3        0.91       -6.14      5.39 o 
  -4   5   3      138.58      135.87      9.77 o 
  -3   5   3       99.97       94.07     13.94 o 
  -2   5   3      181.43      167.81     10.00 o 
  -1   5   3        5.17       -3.30      4.96 o 
   0   5   3      226.43      190.89      9.39 o 
   1   5   3      348.80      365.25     13.12 o 
   2   5   3       42.68       46.68      8.81 o 
   3   5   3       28.97       28.35      6.54 o 
   4   5   3      305.90      286.46     13.70 o 
   5   5   3       77.92       72.71     14.30 o 
   6   5   3      244.62      255.89     18.43 o 
   7   5   3       49.32       68.77     16.70 o 
   8   5   3      206.58      229.32     20.40 o 
   9   5   3       16.42        1.47     24.65 o 
  10   5   3       22.36       44.32     27.00 o 
 -11   6   3        0.19       11.97     43.73 o 
 -10   6   3        1.84        5.57     27.29 o 
  -9   6   3        6.38       -0.31     11.87 o 
  -8   6   3       42.90       30.58     13.43 o 
  -7   6   3       20.92       15.59     11.09 o 
  -6   6   3        0.76      -13.55      9.03 o 
  -5   6   3        3.91       -0.25      6.85 o 
  -4   6   3       10.84        4.26      6.79 o 
  -3   6   3       34.60       40.71      8.11 o 
  -2   6   3       30.75       23.20      8.03 o 
  -1   6   3       66.40       71.71     10.12 o 
   0   6   3        0.20       -4.19      5.58 o 
   1   6   3       39.79       43.19      7.80 o 
   2   6   3        1.43       -2.60      5.55 o 
   3   6   3        0.52       -4.39      5.91 o 
   4   6   3        0.00        5.28     14.97 o 
   5   6   3        8.65       -1.51     11.97 o 
   6   6   3        1.98       -0.13     13.87 o 
   7   6   3       18.06       15.05     13.95 o 
   8   6   3       19.03       21.47     16.08 o 
   9   6   3       47.41       96.56     32.87 o 
 -10   7   3        9.38       15.70     35.66 o 
  -9   7   3        8.82        8.41     13.56 o 
  -8   7   3       33.55       20.58     13.25 o 
  -7   7   3       31.86       28.94     13.42 o 
  -6   7   3        3.52        1.66     10.60 o 
  -5   7   3        8.27        0.44     13.66 o 
  -4   7   3       33.89       21.71      8.47 o 
  -3   7   3       22.14       20.94      8.70 o 
  -2   7   3       50.52       53.41     10.93 o 
  -1   7   3       88.63      102.72     11.28 o 
   0   7   3      236.86      214.73     14.57 o 
   1   7   3       25.49       14.31      8.21 o 
   2   7   3       17.17       22.41      8.01 o 
   3   7   3        7.00       -3.35      7.09 o 
   4   7   3       44.98       52.53     19.37 o 
   5   7   3       17.43       26.43     15.01 o 
   6   7   3       68.80       72.02     25.68 o 
   7   7   3       11.23       11.87     15.30 o 
   8   7   3       25.39       26.60     16.99 o 
  -8   8   3       41.58       42.50     15.09 o 
  -7   8   3        0.86       13.60     13.06 o 
  -6   8   3       57.62       61.61     14.48 o 
  -5   8   3        0.36       -8.26      9.94 o 
  -4   8   3       11.56       11.22      9.08 o 
  -3   8   3        0.29       -6.87      8.10 o 
  -2   8   3        4.86        0.81      9.77 o 
  -1   8   3      153.02      159.14     17.24 o 
   0   8   3       39.51       41.34     14.41 o 
   1   8   3      405.18      391.60     17.06 o 
   2   8   3       16.77       22.61      9.61 o 
   3   8   3       69.31       84.98     19.75 o 
   4   8   3       15.50       14.09     18.49 o 
   5   8   3        0.52        6.96     15.23 o 
   6   8   3        6.18        8.84     15.74 o 
   7   8   3       14.98       18.12     17.97 o 
  -6   9   3        4.40        9.33     13.22 o 
  -5   9   3       14.57       30.90     20.80 o 
  -4   9   3       12.44       23.14     12.92 o 
  -3   9   3        0.10        7.31     12.20 o 
  -2   9   3       26.68       11.79     11.54 o 
  -1   9   3        0.41        6.29     12.33 o 
   0   9   3       14.25       14.92     11.00 o 
   1   9   3       59.63       64.04     13.16 o 
   2   9   3        0.32       -4.49     11.13 o 
   3   9   3       16.24       29.64     23.19 o 
   4   9   3       22.81       -4.11     19.96 o 
   5   9   3        7.01       22.75     33.60 o 
  -3  10   3        9.18       35.13     17.16 o 
  -2  10   3       19.57       31.87     21.56 o 
  -1  10   3       38.76       37.56     15.58 o 
   0  10   3       23.57       47.09     13.80 o 
   1  10   3       11.18       21.94     14.20 o 
 -12   0   4      116.73      117.69     33.46 o 
 -10   0   4      693.28      549.12     42.56 o 
  -8   0   4      114.35      118.86     23.77 o 
  -6   0   4       88.75       84.75      8.11 o 
  -4   0   4       62.11       48.08      9.10 o 
  -2   0   4     1013.14      987.16     31.57 o 
   0   0   4       46.19       41.47      4.97 o 
   2   0   4      175.25      180.37      8.39 o 
   4   0   4     1360.01     1297.30     41.27 o 
   6   0   4      154.30      142.05     14.97 o 
 -13   1   4        5.71       -8.48     18.64 o 
 -12   1   4      202.89      176.27     37.86 o 
 -11   1   4       28.99       22.19     17.31 o 
 -10   1   4      157.23      133.52     20.95 o 
  -9   1   4      111.88      114.28     19.72 o 
  -8   1   4       81.52      129.02     24.36 o 
  -7   1   4      122.44      147.05     17.38 o 
  -6   1   4       62.20       47.90      9.19 o 
  -5   1   4       87.53       75.26      9.40 o 
  -4   1   4      340.12      346.28     10.35 o 
  -3   1   4      204.61      221.03      7.50 o 
  -2   1   4      507.82      504.01     12.95 o 
  -1   1   4     1487.39     1318.49     28.85 o 
   0   1   4       95.19       91.01      5.18 o 
   1   1   4      791.07      787.40     20.95 o 
   2   1   4      328.99      349.56     13.47 o 
   3   1   4      140.75      154.61      7.24 o 
   4   1   4        0.00       -5.08      3.39 o 
   5   1   4        0.04       -2.84      4.09 o 
   6   1   4        3.13        6.91      7.11 o 
   7   1   4        2.33        4.99     14.97 o 
 -13   2   4        0.16      -31.40     29.06 o 
 -12   2   4       49.83       28.68     19.40 o 
 -11   2   4       59.00       38.83     17.64 o 
 -10   2   4      162.31      188.86     24.12 o 
  -9   2   4       34.19       28.69     15.70 o 
  -8   2   4       80.20       73.53     10.23 o 
  -7   2   4       14.52       15.22      7.41 o 
  -6   2   4      526.31      529.99     28.86 o 
  -5   2   4     2630.20     2715.12     70.14 o 
  -4   2   4     2473.45     2511.57     53.87 o 
  -3   2   4      339.00      309.50      9.90 o 
  -2   2   4      439.44      407.41     15.08 o 
  -1   2   4      118.93      102.32      5.25 o 
   0   2   4     1461.58     1416.59     31.57 o 
   1   2   4      401.17      430.58     13.78 o 
   2   2   4      217.07      223.02      9.19 o 
   3   2   4     1652.24     1926.03     46.82 o 
   4   2   4      197.42      222.86     10.10 o 
   5   2   4       22.88       22.16      5.70 o 
   6   2   4       85.64      104.03     33.60 o 
   7   2   4        8.26      -15.56     16.14 o 
   8   2   4      158.08      158.49     22.31 o 
 -13   3   4        9.63        6.14     20.97 o 
 -12   3   4       30.42       19.26     19.39 o 
 -11   3   4       31.84       23.79     18.51 o 
 -10   3   4       26.12       27.15     17.10 o 
  -9   3   4        7.85       -9.17     15.32 o 
  -8   3   4        1.38       -4.10      8.54 o 
  -7   3   4       19.91       16.81      8.81 o 
  -6   3   4       16.87       17.83      5.47 o 
  -5   3   4      601.80      627.08     17.68 o 
  -4   3   4      209.99      206.70     10.89 o 
  -3   3   4      760.94      745.76     23.24 o 
  -2   3   4       33.85       30.77      5.21 o 
  -1   3   4       86.81       91.94      9.51 o 
   0   3   4     2009.67     2131.06     52.74 o 
   1   3   4     1338.59     1533.71     34.99 o 
   2   3   4     2437.55     2851.60     61.04 o 
   3   3   4       55.12       53.81      6.83 o 
   4   3   4      900.98     1007.04     24.84 o 
   5   3   4        4.36        2.04      7.96 o 
   6   3   4      227.84      298.49     17.54 o 
   7   3   4       65.83       77.20     34.93 o 
   8   3   4       14.13        6.75     21.13 o 
   9   3   4       98.05      122.09     31.40 o 
 -12   4   4        0.36      -24.76     19.37 o 
 -11   4   4        5.47      -23.35     17.49 o 
 -10   4   4        9.94      -18.59     18.74 o 
  -9   4   4       21.11        6.27     13.72 o 
  -8   4   4       11.04        3.66      9.64 o 
  -7   4   4       11.53       18.33     10.35 o 
  -6   4   4       28.76       34.72      7.11 o 
  -5   4   4      293.11      281.38     11.45 o 
  -4   4   4     4638.87     4808.20    101.81 o 
  -3   4   4     5348.62     5128.35    107.89 o 
  -2   4   4     1545.35     1559.86     36.66 o 
  -1   4   4       93.48       90.20     17.48 o 
   0   4   4      458.58      449.29     16.98 o 
   1   4   4      387.93      441.23     16.98 o 
   2   4   4       21.40       19.04      6.26 o 
   3   4   4      299.31      350.41     14.85 o 
   4   4   4       12.62        3.62      8.89 o 
   5   4   4        5.03        4.23      9.83 o 
   6   4   4       58.70       68.64     14.38 o 
   7   4   4       22.44       28.70     15.11 o 
   8   4   4      137.86      178.15     25.24 o 
   9   4   4       54.19       98.03     30.52 o 
 -12   5   4        3.03        0.49     44.90 o 
 -11   5   4       43.56       53.71     22.00 o 
 -10   5   4       67.63       65.32     21.67 o 
  -9   5   4       20.85        7.86     11.82 o 
  -8   5   4       11.93       -8.40     10.28 o 
  -7   5   4      139.57      145.80     15.79 o 
  -6   5   4        4.00        3.11      8.76 o 
  -5   5   4        0.50       -2.37      5.74 o 
  -4   5   4        0.18       -7.89      5.26 o 
  -3   5   4      181.40      191.13      9.95 o 
  -2   5   4      135.86      156.26     10.97 o 
  -1   5   4       76.54       78.69     12.74 o 
   0   5   4       19.11       21.72      6.10 o 
   1   5   4       67.66       72.03     11.95 o 
   2   5   4       12.25        3.84      5.10 o 
   3   5   4       51.73       51.84      8.53 o 
   4   5   4       24.40       31.99      8.52 o 
   5   5   4       22.72       13.00     12.16 o 
   6   5   4      650.70      687.01     34.49 o 
   7   5   4      216.29      270.79     20.14 o 
   8   5   4      183.03      206.62     28.18 o 
   9   5   4       71.99      121.80     33.75 o 
  10   5   4        1.63      -12.33     25.53 o 
 -11   6   4       10.47       25.18     21.10 o 
 -10   6   4       11.06       27.90     22.06 o 
  -9   6   4       10.39       -9.82     12.53 o 
  -8   6   4        0.98      -13.73     13.16 o 
  -7   6   4       45.54       32.06     15.62 o 
  -6   6   4        9.09        7.79     10.62 o 
  -5   6   4        7.29        3.17      6.77 o 
  -4   6   4       60.01       51.60     11.28 o 
  -3   6   4       58.53       57.17      8.81 o 
  -2   6   4      343.34      324.70     13.54 o 
  -1   6   4       22.58       27.95     10.95 o 
   0   6   4        5.07        0.67      6.06 o 
   1   6   4        0.59       -2.30      6.07 o 
   2   6   4       15.97        9.13      6.64 o 
   3   6   4       64.03       73.25     10.90 o 
   4   6   4       50.81       57.52     18.78 o 
   5   6   4      126.18      121.72     18.82 o 
   6   6   4       25.70        3.85     13.46 o 
   7   6   4       48.05       60.31     16.62 o 
   8   6   4       23.07       38.34     19.66 o 
   9   6   4       22.47       40.50     28.18 o 
 -10   7   4        0.12        3.94     13.87 o 
  -9   7   4        3.01       -1.05     13.15 o 
  -8   7   4        0.43       -4.24     13.00 o 
  -7   7   4       17.45       11.27     11.19 o 
  -6   7   4       28.43       28.68     12.19 o 
  -5   7   4       21.77       10.23      9.94 o 
  -4   7   4        0.23       -9.66      7.16 o 
  -3   7   4       29.78       22.73      9.06 o 
  -2   7   4        0.04       -3.80      7.64 o 
  -1   7   4      147.39      164.93     15.57 o 
   0   7   4       84.17       95.87     11.44 o 
   1   7   4       21.52       29.39      8.81 o 
   2   7   4        0.00       -7.33      9.82 o 
   3   7   4       20.83       23.68      9.63 o 
   4   7   4        5.91       -2.93     15.56 o 
   5   7   4      125.93      127.46     20.34 o 
   6   7   4       34.11       28.24     16.78 o 
   7   7   4       15.55       47.23     17.22 o 
   8   7   4       52.40       59.97     18.40 o 
  -8   8   4       13.70       22.39     15.04 o 
  -7   8   4       25.68       18.16     12.63 o 
  -6   8   4       59.01       63.52     16.16 o 
  -5   8   4       44.48       46.69     13.58 o 
  -4   8   4       97.34       90.10     12.48 o 
  -3   8   4       74.71       74.29     12.78 o 
  -2   8   4      110.53      130.50     18.61 o 
  -1   8   4       55.20       45.89     13.04 o 
   0   8   4        1.81        2.67      8.90 o 
   1   8   4      167.89      178.24     25.06 o 
   2   8   4        0.99       -9.89      8.72 o 
   3   8   4      182.20      145.87     21.71 o 
   4   8   4      177.54      122.68     28.18 o 
   5   8   4      128.44      114.91     27.44 o 
   6   8   4       43.61       60.62     34.19 o 
  -6   9   4       40.55       26.13     21.16 o 
  -5   9   4        7.47        8.66     13.16 o 
  -4   9   4       24.17       18.96     10.94 o 
  -3   9   4       56.80       58.94     14.15 o 
  -2   9   4       15.23       47.59     12.34 o 
  -1   9   4      468.05      417.83     21.52 o 
   0   9   4      487.77      446.66     22.20 o 
   1   9   4      169.41      187.64     24.86 o 
   2   9   4      230.46      235.76     25.75 o 
   3   9   4        6.64       31.42     17.79 o 
   4   9   4       71.07       20.25     21.13 o 
  -2  10   4       68.09       73.27     15.42 o 
  -1  10   4        1.76       11.20     13.70 o 
   0  10   4       32.28       23.89     14.50 o 
 -13   0   5       40.49       17.61     29.64 o 
 -11   0   5      188.50      172.87     35.22 o 
  -9   0   5      233.40      225.11     25.53 o 
  -7   0   5        0.21       -2.11      6.51 o 
  -5   0   5      662.29      566.45     25.83 o 
  -3   0   5      805.68      774.46     26.71 o 
  -1   0   5     2076.44     1887.89    130.16 o 
   1   0   5      616.70      602.24     29.06 o 
   3   0   5        9.07       11.54      4.93 o 
   5   0   5        3.07       18.49      9.10 o 
 -13   1   5       26.17       -2.33     20.01 o 
 -12   1   5       97.11       84.87     22.50 o 
 -11   1   5        4.72       -1.05     15.76 o 
 -10   1   5       54.13       46.71     17.81 o 
  -9   1   5       20.79       14.29     14.70 o 
  -8   1   5        0.57       -8.25     12.28 o 
  -7   1   5      171.40      163.43      7.62 o 
  -6   1   5        3.42       -5.85      3.90 o 
  -5   1   5       13.52       16.13      4.60 o 
  -4   1   5       52.67       59.70      6.44 o 
  -3   1   5       97.53       91.14      5.66 o 
  -2   1   5       32.70       26.78      4.05 o 
  -1   1   5      369.54      379.24     11.82 o 
   0   1   5       55.40       46.21      7.23 o 
   1   1   5        6.71        5.11      3.55 o 
   2   1   5      580.28      611.62     21.16 o 
   3   1   5       21.42       21.21      5.22 o 
   4   1   5      629.37      609.00     40.95 o 
   5   1   5       16.55       18.06      5.83 o 
   6   1   5       64.04       82.47     14.67 o 
 -13   2   5        4.58       14.13     19.70 o 
 -12   2   5        0.18      -10.41     20.25 o 
 -11   2   5        2.02      -11.35     15.25 o 
 -10   2   5        2.90      -21.54     15.25 o 
  -9   2   5        8.20       -3.40     13.17 o 
  -8   2   5        9.79        4.78      7.75 o 
  -7   2   5       25.08       11.89     12.91 o 
  -6   2   5       69.27       73.08      8.58 o 
  -5   2   5      128.71      136.00      7.68 o 
  -4   2   5       76.29       83.83      7.09 o 
  -3   2   5      240.85      235.99      8.69 o 
  -2   2   5       10.63       21.50      4.49 o 
  -1   2   5     2002.38     2064.26     45.12 o 
   0   2   5      200.95      214.15      7.68 o 
   1   2   5        0.13       -5.62      3.75 o 
   2   2   5        7.36       13.17      5.10 o 
   3   2   5       30.48       37.78      6.37 o 
   4   2   5       34.51       28.79      6.33 o 
   5   2   5       13.11        6.76      9.69 o 
   6   2   5       22.84       26.06     18.64 o 
 -13   3   5        3.13       -8.86     19.40 o 
 -12   3   5        2.86      -19.16     19.20 o 
 -11   3   5        1.59      -22.72     17.37 o 
 -10   3   5        2.04       -3.01     16.96 o 
  -9   3   5        1.39      -15.10     10.97 o 
  -8   3   5      108.93      139.48     12.37 o 
  -7   3   5       25.97       26.85      9.58 o 
  -6   3   5      277.45      284.89     11.31 o 
  -5   3   5      994.56      983.06     30.10 o 
  -4   3   5      526.73      521.68     15.57 o 
  -3   3   5      728.75      658.48     18.11 o 
  -2   3   5       95.22      106.88      8.01 o 
  -1   3   5      400.44      405.68     12.51 o 
   0   3   5      152.75      163.54      7.45 o 
   1   3   5       85.61      110.61      9.16 o 
   2   3   5       55.05       61.53      8.90 o 
   3   3   5      441.53      496.76     34.34 o 
   4   3   5        1.93        3.29      5.78 o 
   5   3   5       49.66       62.39     12.27 o 
   6   3   5      269.01      299.51     27.29 o 
   7   3   5      100.67      205.74     31.99 o 
 -12   4   5        8.73       -2.42     19.24 o 
 -11   4   5        1.81       -0.02     19.36 o 
 -10   4   5        4.54       -1.76     19.09 o 
  -9   4   5       69.74       37.73     12.48 o 
  -8   4   5        0.41       -4.98     10.22 o 
  -7   4   5        6.89       -0.49      9.02 o 
  -6   4   5      113.28      118.90      9.48 o 
  -5   4   5      255.73      240.26     10.83 o 
  -4   4   5      492.75      528.69     16.60 o 
  -3   4   5      387.30      382.49     15.96 o 
  -2   4   5      148.00      153.55      9.92 o 
  -1   4   5       38.43       41.26     10.28 o 
   0   4   5      378.93      439.03     16.37 o 
   1   4   5        0.16       -0.48      4.28 o 
   2   4   5      205.61      233.73     12.63 o 
   3   4   5        6.79        5.44      8.20 o 
   4   4   5       36.95       28.04     11.00 o 
   5   4   5        0.61       -8.03     10.07 o 
   6   4   5        0.00       -0.52     10.43 o 
   7   4   5        2.83       15.73     12.69 o 
   8   4   5       91.33      140.00     31.70 o 
 -12   5   5        5.57       -6.25     19.32 o 
 -11   5   5       15.90       19.02     20.81 o 
 -10   5   5        9.19       -5.64     18.23 o 
  -9   5   5       16.84       11.08     11.83 o 
  -8   5   5       20.58        0.70     11.65 o 
  -7   5   5        5.02       13.52     10.95 o 
  -6   5   5      303.68      309.13     16.77 o 
  -5   5   5      243.64      225.15     10.97 o 
  -4   5   5        0.99       -2.93      5.75 o 
  -3   5   5       28.98       33.22      8.63 o 
  -2   5   5       12.58       12.98      6.15 o 
  -1   5   5       52.31       48.63      7.41 o 
   0   5   5       85.95       78.51     11.38 o 
   1   5   5       86.77       89.01     12.12 o 
   2   5   5        0.47       -4.95      5.82 o 
   3   5   5       56.10       58.18      9.03 o 
   4   5   5        3.00       -3.82     13.21 o 
   5   5   5      103.88      101.20     17.25 o 
   6   5   5        5.80       -1.79     16.44 o 
   7   5   5       15.03        8.12     21.72 o 
   8   5   5        6.01       16.14     22.60 o 
 -11   6   5       11.57       20.17     21.31 o 
 -10   6   5       12.30       16.95     13.80 o 
  -9   6   5        4.84       -6.44     12.94 o 
  -8   6   5      106.76      116.45     25.40 o 
  -7   6   5        0.16       -8.76     10.51 o 
  -6   6   5        3.07        0.25     10.05 o 
  -5   6   5        8.05        9.12      7.25 o 
  -4   6   5       18.06       10.36      7.19 o 
  -3   6   5        2.05       -3.51      6.53 o 
  -2   6   5       16.29       21.25      8.40 o 
  -1   6   5      319.17      301.64     15.12 o 
   0   6   5      221.13      220.63     13.12 o 
   1   6   5       21.35       18.15      9.12 o 
   2   6   5        5.17        3.81      7.71 o 
   3   6   5       92.14       91.33     11.53 o 
   4   6   5        9.56       -0.88     16.44 o 
   5   6   5       49.20       60.46     16.68 o 
   6   6   5        3.81       -8.65     20.40 o 
   7   6   5        0.99       -5.05     12.85 o 
   8   6   5        0.00       -3.23     21.42 o 
 -10   7   5        4.36       16.45     14.65 o 
  -9   7   5        2.57      -10.34     12.59 o 
  -8   7   5        5.99       -7.39     12.70 o 
  -7   7   5       18.57        7.33     13.28 o 
  -6   7   5       52.43       54.21     13.83 o 
  -5   7   5        0.04        1.11      8.46 o 
  -4   7   5        0.00       -6.07      7.92 o 
  -3   7   5        4.42        9.14      8.78 o 
  -2   7   5       30.11       31.96      9.54 o 
  -1   7   5        1.73       -6.93      9.12 o 
   0   7   5       12.88       11.24      9.77 o 
   1   7   5        0.74       -7.89      8.86 o 
   2   7   5      101.12       93.59     27.06 o 
   3   7   5      255.21      232.97     29.32 o 
   4   7   5      119.10       78.95     23.19 o 
   5   7   5       31.78       44.75     25.24 o 
   6   7   5        1.24        3.39     14.67 o 
   7   7   5       36.82       29.10     15.56 o 
  -8   8   5        6.76       -0.20     13.60 o 
  -7   8   5        1.60        9.64     13.30 o 
  -6   8   5        2.43       12.47     12.52 o 
  -5   8   5       26.22       27.27     12.98 o 
  -4   8   5        0.97       -4.70      8.75 o 
  -3   8   5      131.69      146.98     19.40 o 
  -2   8   5      130.95      141.70     15.29 o 
  -1   8   5        4.39       13.45     11.19 o 
   0   8   5       21.35       33.30     14.56 o 
   1   8   5        6.50        8.78     10.81 o 
   2   8   5        0.01        0.10     10.31 o 
   3   8   5       12.92       14.99     14.64 o 
   4   8   5        0.90      -12.03     17.90 o 
   5   8   5        8.52       22.66     44.17 o 
   6   8   5        1.15       26.99     25.97 o 
  -6   9   5        8.57       20.75     13.86 o 
  -5   9   5        0.42       10.39     12.83 o 
  -4   9   5       27.49       29.03     11.74 o 
  -3   9   5       37.52       26.13     11.90 o 
  -2   9   5       12.36       20.79     11.34 o 
  -1   9   5       16.99       15.22     13.34 o 
   0   9   5        0.27       -2.33     12.07 o 
   1   9   5        0.57       11.77     12.17 o 
   2   9   5       65.32       61.71     14.82 o 
   3   9   5        0.71       -7.06     15.57 o 
 -12   0   6      260.63      218.36     38.15 o 
 -10   0   6        9.82       -4.11     20.25 o 
  -8   0   6      633.54      613.40     43.14 o 
  -6   0   6     4092.90     4399.59    131.52 o 
  -4   0   6      161.33      182.69     11.18 o 
  -2   0   6       56.31       61.28     13.06 o 
   0   0   6      491.06      511.82     37.27 o 
   2   0   6        1.69       -0.43      4.30 o 
   4   0   6      338.61      342.50     21.72 o 
 -13   1   6      120.69       70.16     22.35 o 
 -12   1   6       28.80       32.16     19.40 o 
 -11   1   6       73.31       58.84     18.89 o 
 -10   1   6       48.49       51.80     18.34 o 
  -9   1   6        0.01       -7.09     14.62 o 
  -8   1   6       77.91       95.91     18.97 o 
  -7   1   6       12.46       12.17      5.37 o 
  -6   1   6       11.81        3.72      5.19 o 
  -5   1   6      795.24      836.30     21.56 o 
  -4   1   6        2.40       -4.35      3.74 o 
  -3   1   6      575.16      557.53     15.31 o 
  -2   1   6       40.83       48.18      5.33 o 
  -1   1   6     3239.22     3263.33     82.22 o 
   0   1   6     1955.83     2168.81     53.29 o 
   1   1   6      514.64      546.32     16.86 o 
   2   1   6       84.37       76.48      8.82 o 
   3   1   6      191.83      197.17      9.12 o 
   4   1   6       28.80       31.12      6.42 o 
   5   1   6      198.03      171.06     11.18 o 
 -13   2   6       20.15        1.02     18.30 o 
 -12   2   6       90.12       71.85     23.02 o 
 -11   2   6       25.07       -2.37     17.94 o 
 -10   2   6        0.17      -14.55     14.92 o 
  -9   2   6       12.13       -8.94     12.85 o 
  -8   2   6        0.83      -11.99     13.28 o 
  -7   2   6        0.64       -3.52      5.18 o 
  -6   2   6      151.33      157.52      8.98 o 
  -5   2   6       41.78       51.38      6.95 o 
  -4   2   6        3.17       -2.27      4.32 o 
  -3   2   6        5.20        6.22      4.35 o 
  -2   2   6      314.62      312.86     10.46 o 
  -1   2   6      442.75      468.46     13.43 o 
   0   2   6      826.66      824.78     35.40 o 
   1   2   6      417.43      460.82     15.64 o 
   2   2   6      169.67      194.06      9.50 o 
   3   2   6       26.33       24.05      6.29 o 
   4   2   6        1.20       -0.77      7.17 o 
   5   2   6       36.49       46.84     15.26 o 
   6   2   6      267.32      249.76     21.13 o 
 -13   3   6        3.34       -5.55     19.72 o 
 -12   3   6        1.25      -19.90     18.23 o 
 -11   3   6        4.33      -16.47     16.98 o 
 -10   3   6        0.02      -22.50     15.00 o 
  -9   3   6       30.09       16.28     11.24 o 
  -8   3   6        1.41       -5.93      8.48 o 
  -7   3   6       19.96       23.63     15.77 o 
  -6   3   6       26.65       26.77      8.55 o 
  -5   3   6       38.96       43.59      7.36 o 
  -4   3   6      151.91      141.18      8.19 o 
  -3   3   6      193.40      172.66      8.36 o 
  -2   3   6        1.93        5.11      4.95 o 
  -1   3   6       11.98        6.73      4.64 o 
   0   3   6       14.03       13.46      4.80 o 
   1   3   6       76.86       87.06      8.76 o 
   2   3   6      522.20      560.20     19.05 o 
   3   3   6      174.50      188.88     23.19 o 
   4   3   6      313.21      330.77     21.45 o 
   5   3   6      569.31      591.86     41.82 o 
   6   3   6      527.91      589.25     75.57 o 
 -12   4   6        9.36      -27.60     29.50 o 
 -11   4   6        4.94        5.83     20.69 o 
 -10   4   6        3.60      -23.93     16.08 o 
  -9   4   6        0.16      -15.16     10.11 o 
  -8   4   6        1.90        2.69     10.55 o 
  -7   4   6       13.09        9.38      9.91 o 
  -6   4   6        5.62       -1.99      6.58 o 
  -5   4   6       65.00       91.49     13.58 o 
  -4   4   6        0.28       -3.35      6.58 o 
  -3   4   6      217.37      216.61     12.04 o 
  -2   4   6      374.36      366.17     13.02 o 
  -1   4   6      408.32      382.99     13.18 o 
   0   4   6      515.47      561.75     17.01 o 
   1   4   6      125.50      137.36     13.83 o 
   2   4   6      403.10      453.46     20.41 o 
   3   4   6       21.48       19.94      7.59 o 
   4   4   6       12.18       19.27      8.10 o 
   5   4   6       69.43       81.58     22.16 o 
   6   4   6       27.52       35.41     13.56 o 
   7   4   6      133.43       81.00     21.13 o 
 -11   5   6        1.15      -23.04     17.11 o 
 -10   5   6       25.57        8.93     22.02 o 
  -9   5   6        1.13       -5.47     12.01 o 
  -8   5   6      100.28      103.47     21.06 o 
  -7   5   6       89.93      116.98     25.29 o 
  -6   5   6      210.26      228.26     11.99 o 
  -5   5   6      123.44      117.57     19.49 o 
  -4   5   6       14.22       18.51      7.33 o 
  -3   5   6      151.59      148.62      9.11 o 
  -2   5   6      273.32      264.66     11.59 o 
  -1   5   6       25.79       29.85     12.47 o 
   0   5   6       74.76       87.07     21.28 o 
   1   5   6       17.63        8.73      9.86 o 
   2   5   6      151.86      132.93     17.26 o 
   3   5   6       30.15       27.27     12.66 o 
   4   5   6       11.55      -19.81     13.21 o 
   5   5   6       26.29       28.74     13.86 o 
   6   5   6       30.06       58.41     21.28 o 
   7   5   6       88.07      120.93     46.37 o 
 -11   6   6        0.05        4.25     21.72 o 
 -10   6   6       23.74       12.26     14.22 o 
  -9   6   6       49.45       36.80     14.47 o 
  -8   6   6       24.83        9.93     12.73 o 
  -7   6   6      255.77      231.31     16.61 o 
  -6   6   6       77.59       97.83     15.23 o 
  -5   6   6     1461.60     1299.71     34.99 o 
  -4   6   6      170.04      175.38     23.93 o 
  -3   6   6      618.43      561.33     20.71 o 
  -2   6   6        0.48        2.95      7.72 o 
  -1   6   6      152.14      122.66     14.12 o 
   0   6   6       19.36       13.07      8.78 o 
   1   6   6       88.49       67.25     11.24 o 
   2   6   6        0.02      -10.56      7.04 o 
   3   6   6       22.41       22.61      9.14 o 
   4   6   6       15.57       -6.46     16.14 o 
   5   6   6        5.34       12.14     13.87 o 
   6   6   6        0.34        0.94     14.82 o 
   7   6   6       16.01       18.05     14.29 o 
  -9   7   6       21.46       14.08     14.47 o 
  -8   7   6       13.62       -8.41     13.08 o 
  -7   7   6       18.50       10.87     12.87 o 
  -6   7   6        7.01       -6.93     10.89 o 
  -5   7   6       15.96       11.57      9.00 o 
  -4   7   6        0.09       -0.16      8.39 o 
  -3   7   6      868.26      786.63     25.11 o 
  -2   7   6      781.99      720.63     23.74 o 
  -1   7   6      908.33      888.26     34.28 o 
   0   7   6      200.99      187.31     26.20 o 
   1   7   6       59.46       62.51     19.16 o 
   2   7   6       34.57       32.66     10.68 o 
   3   7   6        6.00        0.63     14.53 o 
   4   7   6       58.05       44.02     21.13 o 
   5   7   6        6.06       16.81     16.88 o 
   6   7   6        6.45       30.35     15.88 o 
  -8   8   6       15.37       22.90     15.14 o 
  -7   8   6        0.63        7.55     14.11 o 
  -6   8   6        0.28       18.22     13.89 o 
  -5   8   6        0.01        5.64     12.24 o 
  -4   8   6        5.78        6.85      9.26 o 
  -3   8   6       56.89       54.13     11.94 o 
  -2   8   6        2.47       -1.40     12.88 o 
  -1   8   6       45.34       35.31     17.73 o 
   0   8   6       46.52       52.24     22.00 o 
   1   8   6        1.66        8.67     15.46 o 
   2   8   6        0.61       -3.45     10.33 o 
   3   8   6       23.67       11.94     17.76 o 
   4   8   6       56.64       26.41     23.77 o 
   5   8   6        4.56       18.13     37.27 o 
  -5   9   6        7.55       24.09     14.34 o 
  -4   9   6       30.20       65.26     13.15 o 
  -3   9   6       17.38        3.82     12.73 o 
  -2   9   6       10.67       22.43     13.42 o 
  -1   9   6       29.76       34.24     15.10 o 
   0   9   6        0.05       11.08     12.89 o 
   1   9   6        5.15       12.99     13.18 o 
   2   9   6       19.83       18.69     17.64 o 
 -13   0   7        2.66      -25.53     23.48 o 
 -11   0   7        5.28      -33.02     22.01 o 
  -9   0   7       67.94       58.99     24.07 o 
  -7   0   7        5.95       16.96      8.61 o 
  -5   0   7      176.21      155.59     11.29 o 
  -3   0   7     1587.35     1562.17     50.26 o 
  -1   0   7       23.24       30.28     11.45 o 
   1   0   7        7.30        9.69      8.80 o 
   3   0   7      159.49      159.66     15.26 o 
   5   0   7       12.60       16.14     12.62 o 
 -13   1   7        1.52        5.89     28.32 o 
 -12   1   7        2.76      -18.01     16.49 o 
 -11   1   7       19.22      -18.80     15.46 o 
 -10   1   7        0.00      -13.94     15.77 o 
  -9   1   7       29.52       26.08     15.85 o 
  -8   1   7      153.46      172.54     13.03 o 
  -7   1   7       39.73       47.83      7.47 o 
  -6   1   7      181.12      188.90      9.11 o 
  -5   1   7       14.86       18.18      5.85 o 
  -4   1   7       15.07       16.44      5.13 o 
  -3   1   7        0.46       -5.33      3.90 o 
  -2   1   7      275.21      288.22      9.79 o 
  -1   1   7      275.74      261.02      9.02 o 
   0   1   7      348.25      329.83     21.94 o 
   1   1   7       11.39       10.11      4.91 o 
   2   1   7        1.12        2.19      6.18 o 
   3   1   7      191.08      189.09     11.81 o 
   4   1   7      116.61      118.59     25.68 o 
   5   1   7       97.89       83.37     12.11 o 
 -13   2   7       21.64        0.96     19.38 o 
 -12   2   7       28.70       12.28     19.78 o 
 -11   2   7        0.98        2.19     16.78 o 
 -10   2   7       38.25       19.43     18.15 o 
  -9   2   7        1.91        3.97     15.20 o 
  -8   2   7        0.04       -4.42      8.48 o 
  -7   2   7       52.51       49.70      7.68 o 
  -6   2   7       15.34       21.39      6.39 o 
  -5   2   7      104.02      125.39      8.95 o 
  -4   2   7        1.72       -4.47      4.80 o 
  -3   2   7      215.10      214.01      9.04 o 
  -2   2   7      147.38      160.39      8.13 o 
  -1   2   7      126.04      123.47      6.79 o 
   0   2   7       21.21       23.61      6.02 o 
   1   2   7       44.77       43.86      6.68 o 
   2   2   7       17.21       11.94      5.85 o 
   3   2   7       81.03       90.07     10.02 o 
   4   2   7      104.05       98.98     12.52 o 
   5   2   7        8.95       -1.76     13.21 o 
   6   2   7      239.98      222.76     21.72 o 
 -12   3   7        7.03      -13.98     21.03 o 
 -11   3   7        5.42      -15.21     17.62 o 
 -10   3   7        9.75        1.95     17.91 o 
  -9   3   7        1.80        5.49     10.12 o 
  -8   3   7        2.33      -17.75     14.00 o 
  -7   3   7       19.68       17.78     10.28 o 
  -6   3   7        0.50       -8.61      5.74 o 
  -5   3   7      277.32      287.04     11.71 o 
  -4   3   7        9.34        4.80      8.30 o 
  -3   3   7       37.18       32.18      6.40 o 
  -2   3   7        3.42       -1.28      4.91 o 
  -1   3   7       83.92       86.41      7.80 o 
   0   3   7      275.46      297.69     13.05 o 
   1   3   7      145.85      153.99      9.60 o 
   2   3   7      206.42      209.64     11.26 o 
   3   3   7       11.72        5.63      8.10 o 
   4   3   7       31.79       30.35      8.72 o 
   5   3   7       35.01       24.07     15.85 o 
   6   3   7       13.65        9.10     15.56 o 
 -12   4   7        3.65       -9.06     21.69 o 
 -11   4   7       11.49       -4.36     19.25 o 
 -10   4   7       26.32       -3.66     20.21 o 
  -9   4   7       11.39        7.28     11.62 o 
  -8   4   7        8.38       -8.81     10.13 o 
  -7   4   7       25.18       17.06     11.07 o 
  -6   4   7        0.00      -12.27      8.18 o 
  -5   4   7        2.83        3.69      8.54 o 
  -4   4   7        4.37        2.47      6.13 o 
  -3   4   7       15.91       14.87      7.23 o 
  -2   4   7      309.93      319.81     12.39 o 
  -1   4   7        0.30       -6.47      6.07 o 
   0   4   7        0.04       -1.02      6.14 o 
   1   4   7        0.05        2.19      6.73 o 
   2   4   7      187.30      194.88     11.89 o 
   3   4   7       25.42       10.73      7.70 o 
   4   4   7       17.45       18.45     11.60 o 
   5   4   7      127.42      137.11     20.10 o 
   6   4   7       15.28        6.46     17.02 o 
 -11   5   7        0.99      -13.09     20.69 o 
 -10   5   7        0.08       -3.41     12.57 o 
  -9   5   7       28.10       28.68     13.59 o 
  -8   5   7       50.37       32.17     13.34 o 
  -7   5   7       84.48      100.20     19.54 o 
  -6   5   7      361.17      371.66     18.88 o 
  -5   5   7      423.56      380.30     15.67 o 
  -4   5   7        7.03        8.10      9.52 o 
  -3   5   7        5.46        0.09      8.99 o 
  -2   5   7       25.49       24.29      9.49 o 
  -1   5   7       35.53       35.11     12.18 o 
   0   5   7       42.13       45.80     12.76 o 
   1   5   7        0.93       -5.92     11.59 o 
   2   5   7       75.11       48.04     13.53 o 
   3   5   7        0.32       -4.69     10.91 o 
   4   5   7        1.49      -19.37     14.97 o 
   5   5   7       58.66       88.36     16.88 o 
   6   5   7        0.33       12.62     18.49 o 
   7   5   7        9.01        3.52     19.08 o 
 -10   6   7        0.38       -6.01     14.21 o 
  -9   6   7       12.10        0.84     12.65 o 
  -8   6   7       28.85       36.65     14.54 o 
  -7   6   7       17.73       32.19     13.77 o 
  -6   6   7      229.25      214.86     13.87 o 
  -5   6   7        1.97       -1.32      8.87 o 
  -4   6   7      634.55      606.65     20.71 o 
  -3   6   7        8.56       20.99      9.21 o 
  -2   6   7        6.71       19.77     10.10 o 
  -1   6   7       34.10       36.26     10.75 o 
   0   6   7       21.05       16.25      9.84 o 
   1   6   7        4.45        4.32      9.67 o 
   2   6   7        0.00       -4.90      8.34 o 
   3   6   7      104.44      109.20     13.24 o 
   4   6   7        0.04      -20.69     13.79 o 
   5   6   7       16.46       34.73     31.84 o 
   6   6   7        1.88       17.30     19.52 o 
   7   6   7        0.54       -1.17     19.08 o 
  -9   7   7        0.45        6.47     14.60 o 
  -8   7   7       51.43       47.14     15.52 o 
  -7   7   7       55.39       44.56     14.92 o 
  -6   7   7       24.25       23.78     13.25 o 
  -5   7   7        0.00      -10.38      8.87 o 
  -4   7   7       95.81      110.78     15.63 o 
  -3   7   7        0.81        3.76     12.12 o 
  -2   7   7       14.90       -7.76     10.67 o 
  -1   7   7        3.79       -6.12     10.28 o 
   0   7   7       37.89       31.20     11.92 o 
   1   7   7        8.06       -8.08      8.90 o 
   2   7   7       92.59       59.95     17.21 o 
   3   7   7        3.09       -5.75     22.45 o 
   4   7   7       89.83       61.63     23.77 o 
   5   7   7        2.38       19.37     42.85 o 
   6   7   7        0.01       37.28     16.81 o 
  -7   8   7       10.97       17.86     14.56 o 
  -6   8   7       43.96       83.61     16.87 o 
  -5   8   7        7.31       12.93     10.55 o 
  -4   8   7        2.82        2.74     11.05 o 
  -3   8   7        2.15        3.73     18.08 o 
  -2   8   7        0.01        0.30     11.24 o 
  -1   8   7       15.42       15.62     18.80 o 
   0   8   7        1.32        0.82     11.14 o 
   1   8   7        5.17       -0.84     11.23 o 
   2   8   7       37.41       38.68     13.47 o 
   3   8   7       46.78       13.87     31.11 o 
   4   8   7        0.07      -13.50     19.08 o 
  -5   9   7        0.63        0.55     15.55 o 
  -4   9   7        0.19       -3.56     12.72 o 
  -3   9   7       10.80        0.08     12.79 o 
  -2   9   7        3.25        7.04     13.03 o 
  -1   9   7        9.04       10.16     12.85 o 
   0   9   7       13.14       27.46     14.01 o 
   1   9   7      122.35      162.30     29.54 o 
 -12   0   8        1.99       -6.16     24.07 o 
 -10   0   8        0.21      -16.14     23.77 o 
  -8   0   8      183.72      175.58     41.09 o 
  -6   0   8        0.29       -3.51      7.71 o 
  -4   0   8      503.93      476.78     20.81 o 
  -2   0   8     1723.42     1595.63     51.77 o 
   0   0   8      371.42      363.05     23.77 o 
   2   0   8       83.35       94.50     16.14 o 
   4   0   8      427.26      412.35     28.18 o 
 -13   1   8        0.25      -28.83     19.22 o 
 -12   1   8        1.03      -21.97     32.43 o 
 -11   1   8        1.56      -23.86     16.00 o 
 -10   1   8       38.97       27.33     17.40 o 
  -9   1   8        1.32       -7.91     15.50 o 
  -8   1   8        7.38        5.35      7.00 o 
  -7   1   8       21.06       22.29      7.29 o 
  -6   1   8        7.98       -0.36      5.56 o 
  -5   1   8       47.16       55.32      7.49 o 
  -4   1   8        5.00        0.21      5.07 o 
  -3   1   8      104.85      104.02      7.65 o 
  -2   1   8      626.10      601.18     17.03 o 
  -1   1   8      419.75      435.40     15.41 o 
   0   1   8      548.10      530.94     17.68 o 
   1   1   8       50.97       65.15     10.05 o 
   2   1   8      268.05      261.39     14.62 o 
   3   1   8     1221.39     1167.25     39.43 o 
   4   1   8      353.82      360.28     18.47 o 
   5   1   8      884.47      838.21     45.49 o 
 -13   2   8        4.12       -2.42     19.84 o 
 -12   2   8        3.48       -8.99     21.57 o 
 -11   2   8        2.58      -18.76     15.41 o 
 -10   2   8       39.74       18.37     40.21 o 
  -9   2   8      166.53      187.10     24.90 o 
  -8   2   8      348.90      384.56     18.20 o 
  -7   2   8       96.02       91.77      9.76 o 
  -6   2   8        5.50       10.32      6.71 o 
  -5   2   8      285.13      292.43     12.44 o 
  -4   2   8       33.83       29.28      6.64 o 
  -3   2   8       45.10       42.80      6.59 o 
  -2   2   8       63.64       64.27      7.58 o 
  -1   2   8      285.36      283.95     19.96 o 
   0   2   8       38.95       45.11      7.34 o 
   1   2   8       15.76       14.01      6.32 o 
   2   2   8       23.92       16.95      8.36 o 
   3   2   8        0.00      -11.63      7.76 o 
   4   2   8       33.94       23.17     10.30 o 
   5   2   8      319.23      279.40     24.65 o 
 -12   3   8       57.29       33.90     22.83 o 
 -11   3   8        1.27      -21.19     19.80 o 
 -10   3   8        0.33       -3.20     30.38 o 
  -9   3   8       29.53       15.33     17.11 o 
  -8   3   8        1.08       -5.47     15.38 o 
  -7   3   8       42.41       44.20      9.26 o 
  -6   3   8       39.21       45.04      8.45 o 
  -5   3   8        5.60        0.06      6.43 o 
  -4   3   8      157.84      164.73      9.53 o 
  -3   3   8       66.01       72.41      8.31 o 
  -2   3   8       21.99       26.95      7.38 o 
  -1   3   8        3.10        4.82      6.14 o 
   0   3   8       12.33       15.88      6.76 o 
   1   3   8       27.96       30.17      7.83 o 
   2   3   8       19.76       23.88      8.11 o 
   3   3   8       40.22       46.88     11.30 o 
   4   3   8       67.37       37.94     11.40 o 
   5   3   8       73.85       74.55     20.84 o 
   6   3   8        1.19        0.00     16.73 o 
 -12   4   8       27.33       -3.93     28.62 o 
 -11   4   8       19.97      -15.50     29.94 o 
 -10   4   8       42.05       36.96     14.09 o 
  -9   4   8       64.22       42.80     15.16 o 
  -8   4   8       95.42      133.06     24.28 o 
  -7   4   8       16.64        5.71     16.39 o 
  -6   4   8       83.31      104.47     14.14 o 
  -5   4   8      156.44      184.48     10.59 o 
  -4   4   8       65.84       81.04      9.62 o 
  -3   4   8       66.38       82.65     10.04 o 
  -2   4   8      376.29      379.57     22.71 o 
  -1   4   8       38.49       53.69      9.49 o 
   0   4   8       48.26       57.10      9.80 o 
   1   4   8      188.35      184.25     23.50 o 
   2   4   8        6.04        0.67      7.56 o 
   3   4   8       26.79       12.60     10.35 o 
   4   4   8       22.66       -2.05     15.85 o 
   5   4   8       39.75       22.31     18.49 o 
   6   4   8       19.90       23.77     17.61 o 
 -11   5   8        0.25       -9.51     30.38 o 
 -10   5   8        4.38       17.86     13.82 o 
  -9   5   8       21.78       40.03     14.70 o 
  -8   5   8       37.54       23.91     13.23 o 
  -7   5   8       30.87       19.21     12.15 o 
  -6   5   8        0.64       11.30      9.87 o 
  -5   5   8      168.75      201.36     19.51 o 
  -4   5   8     1281.84     1243.23     46.62 o 
  -3   5   8     1234.91     1222.04    130.31 o 
  -2   5   8      443.47      424.26     28.25 o 
  -1   5   8      374.07      370.75     20.67 o 
   0   5   8        7.57        0.56      8.36 o 
   1   5   8        0.48      -11.70      7.80 o 
   2   5   8       35.86       26.69      9.97 o 
   3   5   8        2.54       -7.99      8.37 o 
   4   5   8       12.62        4.40     17.32 o 
   5   5   8      111.33       72.49     23.19 o 
   6   5   8       17.70       -6.16     17.90 o 
 -10   6   8        6.78       -7.73     14.18 o 
  -9   6   8        0.13       -1.87     14.28 o 
  -8   6   8       11.14       21.00     13.97 o 
  -7   6   8        0.13        1.26     12.36 o 
  -6   6   8       60.08       46.96     10.89 o 
  -5   6   8       25.64       42.16     10.64 o 
  -4   6   8        0.73       -0.96      9.71 o 
  -3   6   8      290.23      279.60     22.89 o 
  -2   6   8        0.45       -1.41      9.62 o 
  -1   6   8      306.37      277.57     28.91 o 
   0   6   8      105.20       87.47     17.27 o 
   1   6   8       14.57        8.65     13.89 o 
   2   6   8        0.01        3.23     13.29 o 
   3   6   8       22.29       22.48     14.31 o 
   4   6   8       64.86       27.00     20.54 o 
   5   6   8        4.07       -1.47     18.20 o 
   6   6   8        7.35        0.59     20.25 o 
  -9   7   8       50.41       69.30     18.40 o 
  -8   7   8       36.19       49.37     16.26 o 
  -7   7   8      104.37      101.47     17.45 o 
  -6   7   8       42.67       54.95     15.32 o 
  -5   7   8        1.74       10.79     10.16 o 
  -4   7   8       30.08       40.01     11.94 o 
  -3   7   8       19.45        8.52     10.65 o 
  -2   7   8       63.00       61.89     18.83 o 
  -1   7   8       46.45       50.44     17.91 o 
   0   7   8        3.14       -8.71      9.90 o 
   1   7   8      142.08      106.31     33.15 o 
   2   7   8       17.99       10.93     10.49 o 
   3   7   8       13.28       14.44     15.15 o 
   4   7   8        7.80       -7.04     18.49 o 
   5   7   8        7.90       29.12     41.68 o 
  -7   8   8      183.21      150.90     20.71 o 
  -6   8   8       80.28       88.83     17.30 o 
  -5   8   8      103.02      102.59     21.20 o 
  -4   8   8        1.96        5.60     12.19 o 
  -3   8   8        7.11        7.71     11.89 o 
  -2   8   8       39.89       42.11     13.66 o 
  -1   8   8        0.52        4.95     11.67 o 
   0   8   8        0.05       13.43     11.99 o 
   1   8   8        0.03        2.50     11.83 o 
   2   8   8        4.18       21.52     16.99 o 
   3   8   8        1.04        5.03     17.06 o 
  -2   9   8        0.13       15.42     13.23 o 
  -1   9   8        6.89       29.24     14.55 o 
 -13   0   9        6.89       -7.63     26.12 o 
 -11   0   9        4.97        2.93     24.36 o 
  -9   0   9        2.50        3.23     23.48 o 
  -7   0   9        7.44       -2.13      9.33 o 
  -5   0   9        7.32        3.38      8.52 o 
  -3   0   9      759.20      757.06     28.81 o 
  -1   0   9       14.25       21.72     10.86 o 
   1   0   9       74.20       80.12     16.14 o 
   3   0   9      225.45      229.51     21.72 o 
 -13   1   9        5.62      -20.60     20.59 o 
 -12   1   9        0.84      -20.52     18.17 o 
 -11   1   9        1.54      -11.81     17.42 o 
 -10   1   9       26.13        3.18     17.80 o 
  -9   1   9        3.47      -12.19      9.96 o 
  -8   1   9        0.56      -10.53      7.02 o 
  -7   1   9        7.07        5.15      7.23 o 
  -6   1   9       24.94       20.64      7.36 o 
  -5   1   9       32.07       33.32      7.29 o 
  -4   1   9        1.91       -2.00      5.22 o 
  -3   1   9       25.83       28.70      6.10 o 
  -2   1   9      179.38      173.06      9.65 o 
  -1   1   9      198.44      213.26     13.58 o 
   0   1   9       13.13        7.16      7.57 o 
   1   1   9      119.41      105.19     12.86 o 
   2   1   9       46.67       52.78     11.27 o 
   3   1   9      299.89      308.06     17.74 o 
   4   1   9       16.97       49.73     12.76 o 
   5   1   9        1.32       -1.76     14.97 o 
 -12   2   9        4.28      -15.85     30.38 o 
 -11   2   9       38.48       23.55     21.73 o 
 -10   2   9       14.22       -9.42     19.38 o 
  -9   2   9        0.88       -8.32      9.47 o 
  -8   2   9        0.07        0.65      9.91 o 
  -7   2   9        0.07       -6.12      7.34 o 
  -6   2   9       37.35       52.89      8.94 o 
  -5   2   9       11.53        3.50      6.52 o 
  -4   2   9      407.88      410.84     14.22 o 
  -3   2   9        9.50       13.23      6.50 o 
  -2   2   9       18.09       21.62      6.79 o 
  -1   2   9        0.33       -0.43      5.91 o 
   0   2   9       68.99       70.75      9.09 o 
   1   2   9        3.56       -3.27      7.97 o 
   2   2   9        0.00       -3.49      8.39 o 
   3   2   9      198.73      177.00     15.58 o 
   4   2   9       38.00       21.07     11.63 o 
   5   2   9        2.77       -5.58     15.26 o 
 -12   3   9        7.40       26.85     25.97 o 
 -11   3   9        0.87      -17.39     33.31 o 
 -10   3   9       33.12        9.48     19.66 o 
  -9   3   9        3.49       -8.10     16.96 o 
  -8   3   9        4.46       -9.85     10.29 o 
  -7   3   9        4.16       -6.43      7.97 o 
  -6   3   9       89.39       87.63     10.56 o 
  -5   3   9        0.36       -5.23      6.73 o 
  -4   3   9        0.86       -7.91      5.98 o 
  -3   3   9       57.56       69.25      9.70 o 
  -2   3   9      139.20      146.64     10.75 o 
  -1   3   9       36.75       42.08      9.94 o 
   0   3   9       35.44       49.18      8.97 o 
   1   3   9       16.16       15.61      7.77 o 
   2   3   9        5.41      -10.05      8.81 o 
   3   3   9       87.35       77.52     13.90 o 
   4   3   9       36.70       35.22     19.08 o 
   5   3   9       50.01       51.07     20.54 o 
   6   3   9        0.19       22.31     17.90 o 
 -11   4   9        1.68       11.09     39.77 o 
 -10   4   9        0.65        9.17     12.96 o 
  -9   4   9       30.24       28.30     13.48 o 
  -8   4   9       13.81       -6.15     18.14 o 
  -7   4   9       25.62        9.04     11.93 o 
  -6   4   9      472.53      441.62     20.33 o 
  -5   4   9      257.19      256.84     13.07 o 
  -4   4   9        1.24       11.15      8.88 o 
  -3   4   9        7.63        3.02      8.18 o 
  -2   4   9        4.34        4.85      7.88 o 
  -1   4   9       10.01        5.77      8.18 o 
   0   4   9        1.36        2.08      7.86 o 
   1   4   9        9.23       -5.77      7.81 o 
   2   4   9       10.93        8.86     10.61 o 
   3   4   9       27.62       36.05     12.03 o 
   4   4   9        7.57        3.82     16.44 o 
   5   4   9       23.60        6.46     17.02 o 
   6   4   9       13.38       14.38     17.90 o 
 -11   5   9        0.73       -7.21     24.18 o 
 -10   5   9        1.43        4.37     13.84 o 
  -9   5   9        0.00      -14.77     12.40 o 
  -8   5   9        0.65      -12.31     11.50 o 
  -7   5   9       50.97       65.17     15.50 o 
  -6   5   9        7.58       -6.04     12.91 o 
  -5   5   9       60.66       49.45     12.98 o 
  -4   5   9       11.24       10.92      9.71 o 
  -3   5   9        3.09        1.76      9.05 o 
  -2   5   9      212.92      186.23     19.40 o 
  -1   5   9        1.18       -1.08      9.66 o 
   0   5   9       17.31       18.56     12.54 o 
   1   5   9       68.15       55.00     12.12 o 
   2   5   9      100.65       98.84     13.71 o 
   3   5   9        1.47       -7.15     10.50 o 
   4   5   9        8.45       -3.52     18.20 o 
   5   5   9        2.24        0.59     18.20 o 
   6   5   9        0.21       -3.52     18.20 o 
 -10   6   9       13.19       11.69     15.35 o 
  -9   6   9        2.41       10.83     16.66 o 
  -8   6   9       42.46       43.07     16.52 o 
  -7   6   9       27.04       28.09     15.27 o 
  -6   6   9        4.00        1.09      9.44 o 
  -5   6   9       82.04       70.62     19.48 o 
  -4   6   9        2.31        4.05      9.95 o 
  -3   6   9        3.54       -9.74     12.74 o 
  -2   6   9       21.10       18.51     14.16 o 
  -1   6   9        0.33      -12.37     14.67 o 
   0   6   9        1.62       -3.25     12.49 o 
   1   6   9        1.99        3.29     13.35 o 
   2   6   9        3.40        2.51     13.39 o 
   3   6   9        0.33        5.82     14.19 o 
   4   6   9       24.82       20.84     19.66 o 
   5   6   9        0.12        6.16     19.37 o 
  -8   7   9       48.32       47.12     17.07 o 
  -7   7   9       90.98       82.72     18.83 o 
  -6   7   9       21.99       32.99     15.33 o 
  -5   7   9       28.15       23.09     12.20 o 
  -4   7   9        3.88        3.27     20.26 o 
  -3   7   9        0.01        2.90     13.64 o 
  -2   7   9        6.96        7.58     11.49 o 
  -1   7   9        3.34        7.72     11.43 o 
   0   7   9       32.66       20.62     13.06 o 
   1   7   9        1.44       12.54     11.23 o 
   2   7   9       11.14       19.35     11.49 o 
   3   7   9        0.19       -1.16     15.44 o 
   4   7   9        7.74        4.40     22.60 o 
  -6   8   9        0.00       30.28     17.64 o 
  -5   8   9       43.24       47.55     14.20 o 
  -4   8   9        1.12       14.48     12.68 o 
  -3   8   9        8.69       20.53     12.71 o 
  -2   8   9        1.14       16.51     12.58 o 
  -1   8   9        0.82       19.46     13.03 o 
   0   8   9        4.38       10.37     12.78 o 
   1   8   9       15.46       28.36     13.79 o 
 -12   0  10        0.04      -40.50     27.00 o 
 -10   0  10        0.01      -26.12     26.41 o 
  -8   0  10        1.39       -5.33     10.79 o 
  -6   0  10      101.13       93.74     27.29 o 
  -4   0  10      210.42      221.89     14.58 o 
  -2   0  10       96.79       84.53     16.73 o 
   0   0  10        3.07        3.23     11.45 o 
   2   0  10      141.77      169.64     24.95 o 
   4   0  10       95.10       91.28     21.13 o 
 -12   1  10        0.01        1.79     28.62 o 
 -11   1  10        5.78      -11.28     20.84 o 
 -10   1  10        0.16      -26.93     17.95 o 
  -9   1  10        3.57       -6.89     10.96 o 
  -8   1  10        2.74       -2.38      8.06 o 
  -7   1  10        0.00      -11.06      7.37 o 
  -6   1  10       83.93      117.40     11.40 o 
  -5   1  10       10.63        3.81      6.67 o 
  -4   1  10        2.13       -4.82      6.00 o 
  -3   1  10        0.65        2.31      6.84 o 
  -2   1  10       10.38       10.08      7.88 o 
  -1   1  10      161.74      151.12     16.88 o 
   0   1  10      241.84      224.34     14.62 o 
   1   1  10       61.28       60.92     12.02 o 
   2   1  10      597.63      550.57     25.21 o 
   3   1  10      989.03      947.99     43.73 o 
   4   1  10       45.05       37.52     12.75 o 
   5   1  10        2.42       15.85     16.73 o 
 -12   2  10       18.15        0.55     21.81 o 
 -11   2  10       30.40       10.13     21.30 o 
 -10   2  10       10.24       -6.77     19.87 o 
  -9   2  10       76.87       66.95     14.21 o 
  -8   2  10        0.93       -2.91      8.31 o 
  -7   2  10       40.37       31.90      9.90 o 
  -6   2  10        2.73       -2.42      7.78 o 
  -5   2  10       57.40       67.65      9.86 o 
  -4   2  10      729.74      690.84     23.49 o 
  -3   2  10        7.64       11.86      6.79 o 
  -2   2  10      119.41      123.76     10.58 o 
  -1   2  10        7.79        1.71      9.10 o 
   0   2  10        0.82       -0.31      8.31 o 
   1   2  10        7.90        5.30      9.61 o 
   2   2  10      124.03      124.82     16.39 o 
   3   2  10      227.46      233.10     16.81 o 
   4   2  10       67.49       86.95     15.41 o 
   5   2  10       41.02       38.15     19.66 o 
 -12   3  10       12.27        3.11     24.10 o 
 -11   3  10        0.56      -25.58     21.56 o 
 -10   3  10       22.20       16.90     20.88 o 
  -9   3  10        0.61       -0.41     14.28 o 
  -8   3  10        7.89        8.13     11.25 o 
  -7   3  10       31.38       39.99     10.24 o 
  -6   3  10      630.30      703.02     22.46 o 
  -5   3  10     1064.17     1042.34     32.68 o 
  -4   3  10      202.80      194.55     19.02 o 
  -3   3  10      711.23      662.00     23.91 o 
  -2   3  10        3.70        7.59      7.48 o 
  -1   3  10        9.58        9.68      7.77 o 
   0   3  10       95.13       78.78     13.15 o 
   1   3  10       60.13       68.20     13.79 o 
   2   3  10       17.02       12.87     11.48 o 
   3   3  10      157.45      165.37     24.80 o 
   4   3  10        3.41       -8.51     16.44 o 
   5   3  10        1.31        2.93     17.90 o 
 -11   4  10       58.22       -5.68     52.83 o 
 -10   4  10       36.00       27.16     13.82 o 
  -9   4  10       48.64       33.91     21.72 o 
  -8   4  10       63.80       62.75     32.58 o 
  -7   4  10       29.79       15.60     11.31 o 
  -6   4  10       83.23       89.84     18.60 o 
  -5   4  10       86.02      126.68     16.56 o 
  -4   4  10      207.89      194.02     13.62 o 
  -3   4  10       17.45       11.84      9.02 o 
  -2   4  10       13.75        9.01      8.66 o 
  -1   4  10        0.16       -3.21      8.01 o 
   0   4  10        0.38       -2.43      8.32 o 
   1   4  10       26.10       14.23     12.77 o 
   2   4  10       83.01       63.52     14.09 o 
   3   4  10        4.80        7.68     13.06 o 
   4   4  10       10.18       15.56     18.20 o 
   5   4  10        6.65       14.38     18.49 o 
   6   4  10        1.48       -2.05     17.32 o 
 -10   5  10        3.93       11.90     22.51 o 
  -9   5  10       23.90       44.93     15.15 o 
  -8   5  10       16.83        2.93     12.15 o 
  -7   5  10        3.74        8.67     18.64 o 
  -6   5  10        7.10       12.07     16.44 o 
  -5   5  10       61.72       69.55     13.83 o 
  -4   5  10       29.95       24.86     11.71 o 
  -3   5  10        0.01       -9.33      8.50 o 
  -2   5  10       53.43       60.72     12.15 o 
  -1   5  10        9.26        2.91      9.25 o 
   0   5  10      108.80       87.36     12.88 o 
   1   5  10       50.29       51.68     14.30 o 
   2   5  10       46.66       38.38     13.62 o 
   3   5  10        0.04       -0.59     18.49 o 
   4   5  10        0.03       17.61     19.37 o 
   5   5  10        1.27       23.19     21.42 o 
  -9   6  10        0.22        8.89     24.82 o 
  -8   6  10       36.08       37.23     24.77 o 
  -7   6  10        1.83       15.56     15.58 o 
  -6   6  10        3.83       13.93     11.37 o 
  -5   6  10        7.61       26.05     14.71 o 
  -4   6  10       11.93       27.76     20.10 o 
  -3   6  10       15.75       26.13     14.95 o 
  -2   6  10       12.07       18.69     14.73 o 
  -1   6  10       25.86       14.08     14.23 o 
   0   6  10        1.48        0.95     13.03 o 
   1   6  10        9.38       16.69     15.29 o 
   2   6  10        1.36       25.24     20.84 o 
   3   6  10        0.03      -18.20     17.32 o 
   4   6  10        7.03       15.26     22.01 o 
  -7   7  10        7.76       17.72     20.54 o 
  -6   7  10        2.16       10.54     11.93 o 
  -5   7  10        1.39        5.41     11.34 o 
  -4   7  10        5.44       11.56     11.13 o 
  -3   7  10        4.44       10.76     11.27 o 
  -2   7  10       32.91       53.61     13.97 o 
  -1   7  10        3.71        4.65     11.58 o 
   0   7  10        0.22        2.09     11.16 o 
   1   7  10        3.69       13.03     11.66 o 
   2   7  10        8.24        8.38     16.91 o 
  -4   8  10       18.73       42.11     13.94 o 
  -3   8  10       41.88       49.75     14.58 o 
  -2   8  10       13.62       24.47     15.94 o 
  -1   8  10       24.74       45.65     14.56 o 
 -11   0  11        0.60      -23.19     26.41 o 
  -9   0  11        7.56       -0.01     12.13 o 
  -7   0  11        1.57      -12.24     10.82 o 
  -5   0  11       13.84        5.49     11.14 o 
  -3   0  11        4.95        9.39     12.33 o 
  -1   0  11       70.47       67.80     17.02 o 
   1   0  11      778.62      639.81     39.91 o 
   3   0  11       60.34       63.69     20.84 o 
 -12   1  11        4.27      -31.64     21.23 o 
 -11   1  11        0.21       -8.76     19.87 o 
 -10   1  11        6.96      -27.39     18.26 o 
  -9   1  11        0.43       -9.86     11.09 o 
  -8   1  11       67.79       78.81     11.61 o 
  -7   1  11       45.12       48.48     10.43 o 
  -6   1  11       34.24       30.32      9.67 o 
  -5   1  11       16.85        5.14      8.74 o 
  -4   1  11       67.03       64.71     12.69 o 
  -3   1  11       47.14       51.34     10.89 o 
  -2   1  11      118.89      136.32     14.70 o 
  -1   1  11       21.74       31.70     10.14 o 
   0   1  11       99.48      108.78     16.58 o 
   1   1  11       10.50        4.37     10.89 o 
   2   1  11      126.26      122.45     17.12 o 
   3   1  11        0.13       -8.51     10.58 o 
   4   1  11        0.04       14.91     11.78 o 
 -12   2  11        0.07      -11.37     23.02 o 
 -11   2  11        6.30      -11.01     21.79 o 
 -10   2  11        8.73       -3.24     22.45 o 
  -9   2  11       39.90       40.75     13.76 o 
  -8   2  11      134.49      173.38     14.99 o 
  -7   2  11      189.41      225.87     14.19 o 
  -6   2  11       11.40        7.11      9.31 o 
  -5   2  11       40.91       42.79     10.35 o 
  -4   2  11       72.51       74.61     11.06 o 
  -3   2  11        0.09       -5.90      6.90 o 
  -2   2  11        0.12        7.73      8.57 o 
  -1   2  11        0.64       13.85      9.10 o 
   0   2  11      133.77      123.14     20.84 o 
   1   2  11      139.44      124.60     16.36 o 
   2   2  11       16.38       31.01     12.49 o 
   3   2  11        9.09        0.23     11.07 o 
   4   2  11        9.46        7.34     17.02 o 
   5   2  11        0.14        9.69     18.20 o 
 -11   3  11        9.04        4.73     25.24 o 
 -10   3  11        1.56      -19.94     24.95 o 
  -9   3  11        5.53       -9.74     13.55 o 
  -8   3  11       27.00       22.34     23.53 o 
  -7   3  11       67.16       85.77     17.20 o 
  -6   3  11       35.08       40.65     11.66 o 
  -5   3  11        1.00       13.40      9.54 o 
  -4   3  11      127.94      138.33     13.96 o 
  -3   3  11        2.25        5.22      7.97 o 
  -2   3  11       54.90       41.90     11.62 o 
  -1   3  11        0.26        5.79      9.84 o 
   0   3  11       77.83       47.29     20.54 o 
   1   3  11        1.46        9.12     10.93 o 
   2   3  11       10.17       16.07     11.95 o 
   3   3  11       11.11       20.08     11.40 o 
   4   3  11       10.42       34.63     20.84 o 
   5   3  11       20.47       17.61     20.84 o 
 -10   4  11        1.84      -15.05     39.47 o 
  -9   4  11       23.18        9.74     31.26 o 
  -8   4  11        3.86       -2.01     12.10 o 
  -7   4  11       68.43       66.22     13.15 o 
  -6   4  11       16.46       18.48     10.53 o 
  -5   4  11       58.00       56.63     13.70 o 
  -4   4  11        5.23       -0.23      8.71 o 
  -3   4  11        2.80        1.47      8.60 o 
  -2   4  11        0.00        1.32      8.83 o 
  -1   4  11       23.19       25.39     11.72 o 
   0   4  11       10.70        1.81     11.10 o 
   1   4  11        0.00       -8.60     10.28 o 
   2   4  11        4.94        4.73     11.69 o 
   3   4  11        0.01        6.28     11.98 o 
   4   4  11        3.27        8.80     19.08 o 
   5   4  11        0.24       22.89     21.72 o 
  -9   5  11        0.01        6.01     22.24 o 
  -8   5  11        5.46        8.51     23.77 o 
  -7   5  11        1.68       16.63     15.46 o 
  -6   5  11       11.58        4.08      9.75 o 
  -5   5  11        2.50        7.35     10.57 o 
  -4   5  11        3.68        6.61      9.72 o 
  -3   5  11       47.42       51.20     11.94 o 
  -2   5  11        3.11        3.93      9.71 o 
  -1   5  11       11.46       -5.65      9.42 o 
   0   5  11        0.93      -15.33     10.22 o 
   1   5  11        1.02      -11.02     11.11 o 
   2   5  11        5.79       -4.52     12.32 o 
   3   5  11        3.16       14.38     19.37 o 
   4   5  11        1.42       24.36     20.54 o 
  -8   6  11        2.19       31.28     16.17 o 
  -7   6  11       14.75       34.25     19.08 o 
  -6   6  11        0.02       21.77     15.50 o 
  -5   6  11        0.47       10.34     14.04 o 
  -4   6  11        2.86       14.91     13.95 o 
  -3   6  11       12.20       20.67     34.34 o 
  -2   6  11        8.43        0.55     15.11 o 
  -1   6  11        0.64       -8.10     10.33 o 
   0   6  11        0.17        7.35     11.19 o 
   1   6  11        0.39        6.51     12.90 o 
   2   6  11       33.19       35.81     22.60 o 
   3   6  11       12.09        2.35     19.66 o 
  -6   7  11        2.00       18.94     12.61 o 
  -5   7  11        0.03       14.92     11.70 o 
  -4   7  11        9.47       23.82     12.58 o 
  -3   7  11       55.48       49.72     13.58 o 
  -2   7  11        4.67       28.81     12.79 o 
  -1   7  11        0.00        3.51     19.08 o 
   0   7  11        5.12       18.76     17.28 o 
   1   7  11        0.21       19.96     23.19 o 
 -10   0  12        6.15      -10.27     26.41 o 
  -8   0  12       37.72       47.42     15.64 o 
  -6   0  12      223.15      193.70     22.31 o 
  -4   0  12       51.08       54.00     17.32 o 
  -2   0  12       37.51       35.51     15.26 o 
   0   0  12       64.90       68.68     19.96 o 
   2   0  12       30.16       32.28     18.49 o 
   4   0  12        1.51      -15.26     15.56 o 
 -11   1  12        9.30      -13.32     20.63 o 
 -10   1  12        0.02       -6.06     19.82 o 
  -9   1  12        0.04        0.81     18.63 o 
  -8   1  12       62.07       79.29     14.61 o 
  -7   1  12      364.53      408.85     28.04 o 
  -6   1  12      401.64      464.97     45.19 o 
  -5   1  12      124.65      125.46     16.17 o 
  -4   1  12       53.63       46.95     12.32 o 
  -3   1  12        6.01        6.65      9.28 o 
  -2   1  12       47.95       31.51     10.61 o 
  -1   1  12       11.40        7.44      9.95 o 
   0   1  12       37.12       38.66     12.34 o 
   1   1  12       59.65       38.60     14.23 o 
   2   1  12        1.33       12.22     12.13 o 
   3   1  12        0.03       14.40     12.45 o 
   4   1  12        4.99       14.97     18.20 o 
 -11   2  12        0.12      -42.48     28.32 o 
 -10   2  12       14.11        3.99     21.79 o 
  -9   2  12       62.98       72.69     34.22 o 
  -8   2  12       38.62       35.24     11.06 o 
  -7   2  12       60.31       98.50     14.12 o 
  -6   2  12      266.42      283.89     19.74 o 
  -5   2  12       44.65       49.35     11.03 o 
  -4   2  12        8.99        3.77      9.94 o 
  -3   2  12        0.41       -7.30      8.57 o 
  -2   2  12       11.72       16.26     10.71 o 
  -1   2  12        0.30       -1.90     11.15 o 
   0   2  12       35.40       44.54     12.73 o 
   1   2  12      107.65       84.79     19.37 o 
   2   2  12        7.11       17.04     12.37 o 
   3   2  12        0.68       20.85     12.82 o 
   4   2  12       16.74       43.14     21.13 o 
 -10   3  12        0.07       -5.08     29.10 o 
  -9   3  12       11.68        0.96     17.41 o 
  -8   3  12        0.00        1.29     10.73 o 
  -7   3  12        0.32        5.33     10.23 o 
  -6   3  12       71.00       77.16     12.81 o 
  -5   3  12        6.81       -0.57      8.98 o 
  -4   3  12       14.08       14.71      9.64 o 
  -3   3  12      113.21      108.01     15.94 o 
  -2   3  12        2.86        1.97     10.27 o 
  -1   3  12      316.33      263.24     18.25 o 
   0   3  12       52.05       79.24     15.85 o 
   1   3  12      368.29      299.73     20.29 o 
   2   3  12       83.23      109.85     17.49 o 
   3   3  12       14.73       18.00     12.37 o 
   4   3  12        2.39        1.47     19.66 o 
 -10   4  12        0.11        3.76     36.69 o 
  -9   4  12        8.33       34.04     29.64 o 
  -8   4  12        3.18       11.03     29.79 o 
  -7   4  12       32.24       42.34     12.65 o 
  -6   4  12       17.02       13.69     10.65 o 
  -5   4  12      111.57      109.02     15.94 o 
  -4   4  12       16.58       14.65      9.89 o 
  -3   4  12        7.50       20.10     12.58 o 
  -2   4  12        0.00        2.31     10.88 o 
  -1   4  12       73.70       77.58     15.46 o 
   0   4  12        6.18       12.33     12.24 o 
   1   4  12       40.70       46.95     14.63 o 
   2   4  12      133.76      181.08     27.88 o 
   3   4  12       41.77       45.49     23.19 o 
   4   4  12       11.95       25.24     22.89 o 
  -9   5  12        3.44       21.13     29.06 o 
  -8   5  12        0.49       19.37     24.07 o 
  -7   5  12        0.01        6.30     14.84 o 
  -6   5  12        0.46        8.14     10.84 o 
  -5   5  12       44.20       57.05     13.14 o 
  -4   5  12       44.87       53.78     12.71 o 
  -3   5  12        8.15       21.73     11.17 o 
  -2   5  12        1.30        7.26     12.34 o 
  -1   5  12        2.81       13.64     13.15 o 
   0   5  12        0.54       -9.56     11.06 o 
   1   5  12       30.80       27.25     13.77 o 
   2   5  12        5.04       15.80     13.89 o 
   3   5  12        2.21        6.75     19.66 o 
  -7   6  12       11.04       33.46     26.41 o 
  -6   6  12        8.34       43.02     17.19 o 
  -5   6  12       11.35       36.55     16.81 o 
  -4   6  12        8.69       25.91     15.74 o 
  -3   6  12        1.07       16.72     11.73 o 
  -2   6  12        0.62        0.47     10.65 o 
  -1   6  12        1.88       -7.10     11.63 o 
   0   6  12        1.16        1.95     12.91 o 
   1   6  12       18.35       24.20     14.90 o 
 -11   0  13       34.22       15.26     32.87 o 
  -9   0  13      278.63      304.52     29.79 o 
  -7   0  13        2.22       21.42     18.20 o 
  -5   0  13       35.06       32.58     17.90 o 
  -3   0  13        3.32        4.70     14.09 o 
  -1   0  13        3.18      -10.86     13.50 o 
   1   0  13       54.46       52.24     21.42 o 
   3   0  13        0.87       34.63     19.66 o 
 -10   1  13       26.55       57.47     36.25 o 
  -9   1  13        3.39       -1.22     13.74 o 
  -8   1  13       29.09       45.02     12.91 o 
  -7   1  13       13.80       32.33     13.07 o 
  -6   1  13       51.93       64.15     19.22 o 
  -5   1  13        3.89       -0.73     10.88 o 
  -4   1  13        5.78        9.55     17.17 o 
  -3   1  13        5.35        1.29     14.53 o 
  -2   1  13        6.24        3.31      9.95 o 
  -1   1  13       56.28       37.58     12.43 o 
   0   1  13       35.15       27.03     12.54 o 
   1   1  13        0.27       -3.37     11.51 o 
   2   1  13        1.48        5.78     12.22 o 
   3   1  13        0.01       16.47     13.17 o 
   4   1  13       11.46       41.97     21.72 o 
 -10   2  13        4.56       -1.59     21.78 o 
  -9   2  13       27.39       38.95     17.04 o 
  -8   2  13       77.35      104.73     26.97 o 
  -7   2  13       17.19       27.40     11.70 o 
  -6   2  13        0.53       -9.47     10.64 o 
  -5   2  13        0.41        1.97     10.43 o 
  -4   2  13        2.16        4.81     10.36 o 
  -3   2  13        1.19       -5.98      9.36 o 
  -2   2  13        0.07       -2.33      9.90 o 
  -1   2  13       88.40       80.14     15.15 o 
   0   2  13      164.19      173.16     20.02 o 
   1   2  13       44.49       39.69     14.01 o 
   2   2  13       10.70       10.56     12.79 o 
   3   2  13        8.11       14.17     12.66 o 
   4   2  13        7.78       35.22     22.01 o 
 -10   3  13        0.69       -9.94     17.46 o 
  -9   3  13        4.26       10.82     23.77 o 
  -8   3  13        4.54       -0.31     11.14 o 
  -7   3  13       21.75       18.45     11.40 o 
  -6   3  13        9.83        9.24     10.32 o 
  -5   3  13        2.07        6.54     11.15 o 
  -4   3  13       53.27       42.10     13.48 o 
  -3   3  13        0.12        0.42     12.62 o 
  -2   3  13       62.70       63.90     14.60 o 
  -1   3  13       61.24       65.99     14.66 o 
   0   3  13        3.96        6.51     11.93 o 
   1   3  13        0.77        6.44     12.27 o 
   2   3  13        3.65        7.36     12.08 o 
   3   3  13       33.31       57.52     23.77 o 
  -9   4  13        3.48        7.19     17.90 o 
  -8   4  13        0.01       -1.30     13.20 o 
  -7   4  13       24.84       49.70     16.14 o 
  -6   4  13        8.85       15.92     10.74 o 
  -5   4  13        4.64        6.46     10.53 o 
  -4   4  13       12.92        7.19     11.99 o 
  -3   4  13        0.02       -6.02     12.11 o 
  -2   4  13        7.07       13.16     13.05 o 
  -1   4  13       50.36       60.28     15.35 o 
   0   4  13       25.96       22.31     13.11 o 
   1   4  13       11.22       27.50     14.58 o 
   2   4  13        9.83       16.47     14.21 o 
  -7   5  13        6.50       19.53     12.72 o 
  -6   5  13        4.88       19.06     11.86 o 
  -5   5  13       20.48       36.53     12.52 o 
  -4   5  13        1.00        0.73     12.83 o 
  -3   5  13       11.11        6.55     13.16 o 
  -2   5  13        2.24       27.04     13.95 o 
  -1   5  13        0.52       11.55     12.61 o 
   0   5  13       32.95       53.59     15.62 o 
   1   5  13        0.07       24.87     14.58 o 
  -5   6  13       10.72       18.58     16.00 o 
  -4   6  13        2.75       19.86     12.07 o 
  -3   6  13        4.06       -5.70     18.20 o 
  -2   6  13        0.31        3.31     13.68 o 
 -10   0  14      167.97      259.15     47.84 o 
  -8   0  14      243.49      234.79     26.71 o 
  -6   0  14       85.68       88.34     24.07 o 
  -4   0  14        8.51        1.17     16.14 o 
  -2   0  14       82.96       57.52     21.72 o 
   0   0  14       37.57       32.87     19.96 o 
   2   0  14       11.50       15.26     17.61 o 
  -9   1  14       66.64       92.82     15.98 o 
  -8   1  14       48.33       68.83     16.62 o 
  -7   1  14      139.14      139.32     19.52 o 
  -6   1  14       41.30       75.56     16.08 o 
  -5   1  14       16.12       18.15     12.24 o 
  -4   1  14       12.48       21.87     12.35 o 
  -3   1  14       95.52      103.23     24.36 o 
  -2   1  14       42.84       40.90     18.20 o 
  -1   1  14       16.15       16.33     12.49 o 
   0   1  14        1.97       -0.71     21.28 o 
   1   1  14        8.80       17.54     13.47 o 
   2   1  14        1.32       18.44     13.48 o 
   3   1  14        0.11       21.04     14.72 o 
  -9   2  14        2.26       14.69     16.39 o 
  -8   2  14        5.72       15.91     13.79 o 
  -7   2  14       43.01       65.27     16.33 o 
  -6   2  14        3.58        8.09     12.49 o 
  -5   2  14        7.46       14.89     12.41 o 
  -4   2  14        0.52       -4.28     10.86 o 
  -3   2  14       17.36        5.34     11.24 o 
  -2   2  14        0.02       12.66     11.92 o 
  -1   2  14        7.90       22.83     13.26 o 
   0   2  14        3.00       19.35     13.11 o 
   1   2  14        0.15        5.06     12.25 o 
   2   2  14        0.01        9.13     13.87 o 
  -8   3  14        0.64       15.14     11.89 o 
  -7   3  14        0.18        3.42     12.66 o 
  -6   3  14        0.00        7.05     12.64 o 
  -5   3  14        2.24       11.03     13.03 o 
  -4   3  14        0.08        5.03     12.49 o 
  -3   3  14       22.95       34.86     14.40 o 
  -2   3  14       58.41       42.06     16.88 o 
  -1   3  14        5.55       21.46     13.26 o 
   0   3  14        1.98       12.84     12.48 o 
   1   3  14        0.65       -0.87     11.91 o 
  -7   4  14        9.95        8.25     11.89 o 
  -6   4  14        0.27       -0.52     13.18 o 
  -5   4  14        1.34        6.91     13.47 o 
  -4   4  14        1.46       11.42     15.26 o 
  -3   4  14       16.47       27.54     14.21 o 
  -2   4  14        0.16       10.99     12.79 o 
  -1   4  14        1.55       27.51     13.60 o 
   0   4  14        0.96        6.42     13.16 o 
  -5   5  14        6.65        1.37     14.12 o 
  -4   5  14        4.89       13.52     14.02 o 
  -3   5  14        7.15       -0.96     12.82 o 
  -2   5  14       48.58       45.49     15.83 o 
  -7   0  15        0.81        2.64     18.49 o 
  -5   0  15       10.42       35.51     20.25 o 
  -3   0  15        1.12        7.34     17.90 o 
  -1   0  15        0.35       -2.93     18.20 o 
   1   0  15        0.16       16.14     20.25 o 
  -8   1  15        2.74       22.02     14.83 o 
  -7   1  15       25.63       59.15     17.17 o 
  -6   1  15        0.37       25.24     14.09 o 
  -5   1  15       18.13       27.14     13.95 o 
  -4   1  15        5.17       17.50     13.53 o 
  -3   1  15        5.79       16.22     13.58 o 
  -2   1  15        5.46        7.62     12.24 o 
  -1   1  15        7.06       26.05     14.32 o 
   0   1  15       14.04       26.52     14.73 o 
   1   1  15        2.27       15.71     14.66 o 
  -7   2  15        4.10       18.46     14.66 o 
  -6   2  15       14.96       29.78     14.73 o 
  -5   2  15        0.84       20.26     13.87 o 
  -4   2  15        7.02        6.75     12.37 o 
  -3   2  15        3.54        4.15     12.20 o 
  -2   2  15        7.68       19.59     13.26 o 
  -1   2  15        4.65        7.24     13.79 o 
   0   2  15        2.34        6.99     13.48 o 
  -6   3  15        0.52       10.68     13.47 o 
  -5   3  15        3.09        1.75     12.74 o 
  -4   3  15        1.02       22.11     13.87 o 
  -3   3  15        0.42       14.18     17.32 o 
  -2   3  15        0.54       23.16     14.42 o 
  -1   3  15       17.33       12.07     20.40 o 
  -4   0  16       22.16       26.71     21.72 o 
  -2   0  16        4.58        2.35     19.37 o 
  -5   1  16       13.60       15.97     14.52 o 
  -4   1  16       15.14       28.08     15.13 o 
  -3   1  16       25.56       24.62     14.60 o 
                                                 
